# Supplementary material for: Arabidopsis HISTONE DEACETYLASE 9 Stimulates Hypocotyl Cell Elongation by Repressing GIGANTEA Expression Under Short Day Photoperiod
Source: Front Plant Sci. 2022 Jul 18;13:950378. doi: 10.3389/fpls.2022.950378 (PMC9341324; doi:10.3389/fpls.2022.950378)
Supplement: Supplementary file 2 [file Table_1.XLSX]

## Sheet: Sheet1
Supplementary Table 1. List of genes directly bound by HDA9 (p<0.05; Chen et al., 2016).
AGI number	Gene name	All gene name
AT1G01060	LHY	LATE ELONGATED HYPOCOTYL 1 (LHY1);LATE ELONGATED HYPOCOTYL (LHY)
AT1G01100	RPP1A	RPP1 CO-ORTHOLOGOUS GENE 1 (RPP1.1);60S ACIDIC RIBOSOMAL PROTEIN P1-1 (RPP1A)
AT1G01140	CIPK9	PROTEIN KINASE 6 (PKS6);CBL-INTERACTING PROTEIN KINASE 9 (CIPK9)
AT1G01160	GIF2	GRF1-INTERACTING FACTOR 2 (GIF2)
AT1G01170	AT1G01170	AT1G01170
AT1G01220	FKGP	ARABIDOPSIS THALIANA L-FUCOKINASE/GDP-L-FUCOSE PYROPHOSPHORYLASE (AtFKGP);L-FUCOKINASE/GDP-L-FUCOSE PYROPHOSPHORYLASE (FKGP)
AT1G01230	ATORM1	(ATORM1);OROSOMUCOID-LIKE 1 (ORM1)
AT1G01240	AT1G01240	AT1G01240
AT1G01270	AT1G01270	AT1G01270
AT1G01290	CNX3	COFACTOR OF NITRATE REDUCTASE AND XANTHINE DEHYDROGENASE 3 (CNX3)
AT1G01320	REC1	FLOURY ENDOSPERM LIKE 2 (FLL2);REDUCED CHLOROPLAST COVERAGE (REC1)
AT1G01335	AREP1	AUXIN-RESPONSIVE ENDOGENOUS POLYPEPTIDE 1 (AREP1)
AT1G01350	AT1G01350	AT1G01350
AT1G01370	HTR12	CENTROMERIC HISTONE H3 (CENH3); (HTR12)
AT1G01500	AT1G01500	AT1G01500
AT1G01510	AN	DETORQUEO (DOQ);ANGUSTIFOLIA (AN)
AT1G01520	ASG4	ALTERED SEED GERMINATION 4 (ASG4);REVEILLE 3 (REV3)
AT1G01540	AT1G01540	AT1G01540
AT1G01550	BPS1	BYPASS 1 (BPS1)
AT1G01560	MPK11	MAP KINASE 11 (MPK11);MAP KINASE 11 (ATMPK11)
AT1G01640	AT1G01640	AT1G01640
AT1G01650	SPPL4	ARABIDOPSIS THALIANA SIGNAL PEPTIDE PEPTIDASE-LIKE 4 (ATSPPL4);SIGNAL PEPTIDE PEPTIDASE-LIKE 4 (SPPL4)
AT1G01670	PUB56	(PUB56)
AT1G01690	PRD3	ARABIDOPSIS THALIANA PUTATIVE RECOMBINATION INITIATION DEFECTS 3 (ATPRD3); (MER2);PUTATIVE RECOMBINATION INITIATION DEFECTS 3 (PRD3)
AT1G01710	AT1G01710	AT1G01710
AT1G01715	AT1G01715	AT1G01715
AT1G01720	ATAF1	(ATAF1); (ANAC2);ARABIDOPSIS NAC DOMAIN CONTAINING PROTEIN 2 (ANAC002)
AT1G01725	AT1G01725	AT1G01725
AT1G01790	KEA1	K+ EFFLUX ANTIPORTER 1 (ATKEA1);K+ EFFLUX ANTIPORTER 1 (KEA1)
AT1G01950	ARK2	ARABIDOPSIS THALIANA KINESIN UNGROUPED CLADE, GENE B (AtKINUb);ARMADILLO REPEAT KINESIN 2 (ARK2)
AT1G01960	EDA10	BIG3 (BIG3);EMBRYO SAC DEVELOPMENT ARREST 10 (EDA10)
AT1G01990	AT1G01990	AT1G01990
AT1G02080	NOT1	(NOT1)
AT1G02090	FUS5	COP9 SIGNALOSOME SUBUNIT 7 (CSN7);FUSCA 5 (FUS5);ARABIDOPSIS THALIANA COP9 SIGNALOSOME SUBUNIT 7 (ATCSN7);CONSTITUTIVE PHOTOMORPHOGENIC 15 (COP15)
AT1G02100	SBI1	LEUCINE CARBOXYL METHYL TRANSFERASE 1 (LCMT1);SUPPRESSOR OF BRI1 (SBI1)
AT1G02130	RA-5	ARABIDOPSIS THALIANA RESPONSIVE TO ABSCISIC ACID 1B (ATRAB1B);ARABIDOPSIS RAS 5 (ARA5);RAS 5 (RA-5);RAS 5 (ARA-5);ARABIDOPSIS THALIANA RAB D2A (ATRABD2A);RAB D2A (RABD2A)
AT1G02170	MC1	LSD ONE LIKE 3 (LOL3);ARABIDOPSIS THALIANA METACASPASE 1B (ATMCPB1);METACASPASE 1B (MCP1b);METACASPASE 1B (AtMCP1b);METACASPASE 1 (AMC1);ARABIDOPSIS THALIANA METACASPASE 1 (ATMC1);METACASPASE 1 (MC1)
AT1G02180	AT1G02180	AT1G02180
AT1G02300	ATCATHB1	(ATCATHB1)
AT1G02475	AT1G02475	AT1G02475
AT1G02480	AT1G02480	AT1G02480
AT1G02500	SAM1	S-ADENOSYLMETHIONINE SYNTHETASE 1 (SAM1);S-ADENOSYLMETHIONINE SYNTHETASE-1 (SAM-1); (METK1); (AtSAM1); (MAT1)
AT1G02560	CLPP5	NUCLEAR ENCODED CLP PROTEASE 5 (CLPP5);NUCLEAR-ENCODED CLPP 1 (NCLPP1);NUCLEAR CLPP 5 (NCLPP5)
AT1G02590	AT1G02590	AT1G02590
AT1G02600	AT1G02600	AT1G02600
AT1G02620	AT1G02620	AT1G02620
AT1G02660	PLIP2	PLASTID LIPASE2 (PLIP2)
AT1G02690	IMPA-6	IMPORTIN ALPHA ISOFORM 6 (IMPA-6)
AT1G02750	DIL-2	(DIL-2)
AT1G02780	emb2386	EMBRYO DEFECTIVE 2386 (emb2386)
AT1G02816	AT1G02816	AT1G02816
AT1G02850	BGLU11	BETA GLUCOSIDASE 11 (BGLU11)
AT1G02990	AT1G02990	AT1G02990
AT1G03030	AT1G03030	AT1G03030
AT1G03090	MCCA	(MCCA)
AT1G03106	AT1G03106	AT1G03106
AT1G03110	TRM82	(AtTRM82);TRNA MODIFICATION 82 (TRM82)
AT1G03130	PSAD-2	PHOTOSYSTEM I SUBUNIT D-2 (PSAD-2)
AT1G03140	PRP18A	PRE-MRNA PROCESSING FACTOR 18A (PRP18A)
AT1G03150	NAA20	NATB CATALYTIC SUBUNIT (NAA20)
AT1G03270	AT1G03270	AT1G03270
AT1G03290	AT1G03290	AT1G03290
AT1G03300	ATDUF1	DOMAIN OF UNKNOWN FUNCTION 724 1 (DUF1);DOMAIN OF UNKNOWN FUNCTION 724 1 (ATDUF1)
AT1G03310	DBE1	ARABIDOPSIS THALIANA ISOAMYLASE 2 (ATISA2); (ISA2); (ATBE2);BRANCHING ENZYME 2 (BE2);DEBRANCHING ENZYME 1 (DBE1)
AT1G03365	AT1G03365	AT1G03365
AT1G03370	AT1G03370	AT1G03370
AT1G03410	2A6	(2A6)
AT1G03430	AHP5	HISTIDINE-CONTAINING PHOSPHOTRANSFER FACTOR 5 (AHP5)
AT1G03475	LIN2	(HEMF1);LESION INITIATION 2 (LIN2); (ATCPO-I)
AT1G03515	AT1G03515	AT1G03515
AT1G03520	AT1G03520	AT1G03520
AT1G03620	ELMOD_F	(ELMOD_F)
AT1G03630	POR C	PROTOCHLOROPHYLLIDE OXIDOREDUCTASE C (POR C); (PORC)
AT1G03640	AT1G03640	AT1G03640
AT1G03680	THM1	ABC TRANSPORTER OF THE MITOCHONDRION 1 (ATM1);THIOREDOXIN M-TYPE 1 (ATHM1);THIOREDOXIN M-TYPE 1 (THM1);ARABIDOPSIS THIOREDOXIN M-TYPE 1 (ATM1);THIOREDOXIN M-TYPE 1 (TRX-M1)
AT1G03687	AT1G03687	AT1G03687
AT1G03746	AT1G03746	AT1G03746
AT1G03860	PHB2	PROHIBITIN 2 (ATPHB2);PROHIBITIN 2 (PHB2)
AT1G03870	FLA9	FASCICLIN-LIKE ARABINOOGALACTAN 9 (FLA9)
AT1G03905	ABCI19	ATP-BINDING CASSETTE I19 (ABCI19);NON-INTRINSIC ABC PROTEIN 4 (ATNAP4)
AT1G03970	GBF4	G-BOX BINDING FACTOR 4 (GBF4)
AT1G04000	AT1G04000	AT1G04000
AT1G04010	PSAT1	PHOSPHOLIPID STEROL ACYL TRANSFERASE 1 (PSAT1);ENHANCED RESPONSE TO PHYTOPHTHORA 1 (ERP1); (ATPSAT1)
AT1G04020	BARD1	(ATBARD1);REPRESSOR OF WUSCHEL1 (ROW1);BREAST CANCER ASSOCIATED RING 1 (BARD1)
AT1G04050	SUVR1	SET DOMAIN PROTEIN 13 (SDG13);HOMOLOG OF SU(VAR)3-9 1 (SUVR1)
AT1G04087	AT1G04087	AT1G04087
AT1G04120	ABCC5	MULTIDRUG RESISTANCE-ASSOCIATED PROTEIN 5 (ATMRP5);MULTIDRUG RESISTANCE-ASSOCIATED PROTEIN 5 (MRP5);ARABIDOPSIS THALIANA ATP-BINDING CASSETTE C5 (ATABCC5);ATP-BINDING CASSETTE C5 (ABCC5);MULTIDRUG RESISTANCE PROTEIN 5 (MRP5)
AT1G04130	TPR2	(AtTPR2);TETRATRICOPEPTIDE REPEAT 2 (TPR2)
AT1G04170	EIF2 GAMMA	EUKARYOTIC TRANSLATION INITIATION FACTOR 2 GAMMA SUBUNIT (EIF2 GAMMA)
AT1G04210	AT1G04210	AT1G04210
AT1G04230	AT1G04230	AT1G04230
AT1G04240	SHY2	SHORT HYPOCOTYL 2 (SHY2);INDOLE-3-ACETIC ACID INDUCIBLE 3 (IAA3)
AT1G04270	RPS15	CYTOSOLIC RIBOSOMAL PROTEIN S15 (RPS15)
AT1G04287	AT1G04287	AT1G04287
AT1G04333	AT1G04333	AT1G04333
AT1G04363	AT1G04363	AT1G04363
AT1G04410	c-NAD-MDH1	CYTOSOLIC-NAD-DEPENDENT MALATE DEHYDROGENASE 1 (c-NAD-MDH1)
AT1G04420	AT1G04420	AT1G04420
AT1G04453	AT1G04453	AT1G04453
AT1G04517	AT1G04517	AT1G04517
AT1G04527	AT1G04527	AT1G04527
AT1G04530	TPR4	TETRATRICOPEPTIDE REPEAT 4 (TPR4)
AT1G04600	XIA	(ATXIA);MYOSIN XI A (XIA)
AT1G04657	AT1G04657	AT1G04657
AT1G04680	AT1G04680	AT1G04680
AT1G04690	KAB1	POTASSIUM CHANNEL BETA SUBUNIT 1 (KAB1); (KV-BETA1)
AT1G04733	U2-11
AT1G04750	VAMP721	VESICLE-ASSOCIATED MEMBRANE PROTEIN 721 (VAMP721); (AT VAMP7B);VESICLE-ASSOCIATED MEMBRANE PROTEIN 7B (VAMP7B); (ATVAMP721)
AT1G04753	AT1G04753	AT1G04753
AT1G04763	AT1G04763	AT1G04763
AT1G04770	SDI2	SULFUR DEFICIENCY INDUCED 2 (SDI2)
AT1G04790	AT1G04790	AT1G04790
AT1G04810	AT1G04810	AT1G04810
AT1G04930	LIN37A	LIN37 HOMOLOG A (LIN37A)
AT1G04940	Tic20-I	TRANSLOCON AT THE INNER ENVELOPE MEMBRANE OF CHLOROPLASTS 20-I (Tic20-I);TRANSLOCON AT THE INNER ENVELOPE MEMBRANE OF CHLOROPLASTS 20 (atTIC20);TRANSLOCON AT THE INNER ENVELOPE MEMBRANE OF CHLOROPLASTS 20-I (AtTic20-I);TRANSLOCON AT THE INNER ENVELOPE MEMBRANE OF CHLOROPLASTS 20 (TIC20)
AT1G04945	AT1G04945	AT1G04945
AT1G04950	TAFII59	EMBRYO DEFECTIVE 2781 (EMB2781); (ATTAF6);TATA BOX ASSOCIATED FACTOR II 59 (TAFII59);TBP-ASSOCIATED FACTOR 6 (TAF6)
AT1G04970	LBR-1	(LBR-1)
AT1G04990	AT1G04990	AT1G04990
AT1G05013	AT1G05013	AT1G05013
AT1G05037	AT1G05037	AT1G05037
AT1G05070	ELMO2	(ELMO2)
AT1G05127	AT1G05127	AT1G05127
AT1G05136	AT1G05136	AT1G05136
AT1G05177	AT1G05177	AT1G05177
AT1G05183	AT1G05183	AT1G05183
AT1G05190	emb2394	(RPL6);EMBRYO DEFECTIVE 2394 (emb2394)
AT1G05193	AT1G05193	AT1G05193
AT1G05197	AT1G05197	AT1G05197
AT1G05200	GLR3.4	GLUTAMATE RECEPTOR 3.4 (ATGLR3.4); (GLUR3);GLUTAMATE RECEPTOR 3.4 (GLR3.4)
AT1G05207	AT1G05207	AT1G05207
AT1G05247	AT1G05247	AT1G05247
AT1G05350	AT1G05350	AT1G05350
AT1G05360	KMS2	KILLING ME SLOWLY 2 (KMS2)
AT1G05373	AT1G05373	AT1G05373
AT1G05380	AT1G05380	AT1G05380
AT1G05385	LPA19	(Psb27-H1);LOW PSII ACCUMULATION 19 (LPA19)
AT1G05390	AT1G05390	AT1G05390
AT1G05410	AT1G05410	AT1G05410
AT1G05417	AT1G05417	AT1G05417
AT1G05433	AT1G05433	AT1G05433
AT1G05473	AT1G05473	AT1G05473
AT1G05500	NTMC2T2.1	SYNAPTOTAGMIN HOMOLOG E (SYTE);ARABIDOPSIS THALIANA SYNAPTOTAGMIN HOMOLOG E (ATSYTE);SYNAPTOTAGMIN 5 (SYT5); (NTMC2T2.1); (NTMC2TYPE2.1)
AT1G05613	AT1G05613	AT1G05613
AT1G05623	AT1G05623	AT1G05623
AT1G05633	AT1G05633	AT1G05633
AT1G05667	AT1G05667	AT1G05667
AT1G05673	U6ATAC2
AT1G05675	AT1G05675	AT1G05675
AT1G05805	AKS2	ABA-RESPONSIVE KINASE SUBSTRATE 2 (AKS2)
AT1G05840	AT1G05840	AT1G05840
AT1G05847	AT1G05847	AT1G05847
AT1G05850	POM1	POM-POM1 (POM1);ECTOPIC ROOT HAIR 1 (ERH1);ECTOPIC ROOT HAIR 2 (ERH2);ECTOPIC DEPOSITION OF LIGNIN IN PITH 1 (ELP1); (ERH1);ECTOPIC DEPOSITION OF LIGNIN IN PITH (ELP);SENSITIVE TO HOT TEMPERATURES 2 (HOT2); (ATCTL1);CHITINASE-LIKE PROTEIN 1 (CTL1)
AT1G05853	U5-5
AT1G05860	AT1G05860	AT1G05860
AT1G05960	EFOP3	EFR3 OF PLANT 3 (EFOP3)
AT1G05997	AT1G05997	AT1G05997
AT1G06010	AT1G06010	AT1G06010
AT1G06040	STO	B-BOX DOMAIN PROTEIN 24 (BBX24);SALT TOLERANCE (STO)
AT1G06060	AT1G06060	AT1G06060
AT1G06070	BZIP69	BASIC LEUCINE-ZIPPER 69 (BZIP69)
AT1G06150	EMB1444	RECEPTOR LIKE PROTEIN 53 (AtRLP53);LONESOME HIGHWAY LIKE 1 (LHL1);EMBRYO DEFECTIVE 1444 (EMB1444)
AT1G06160	ORA59	ETHYLENE RESPONSIVE FACTOR 59 (ERF59);OCTADECANOID-RESPONSIVE ARABIDOPSIS AP2/ERF 59 (ORA59)
AT1G06200	AT1G06200	AT1G06200
AT1G06210	TOL2	TOM1-LIKE 2 (TOL2)
AT1G06220	MEE5	MATERNAL EFFECT EMBRYO ARREST 5 (MEE5)
AT1G06290	ACX3	(ATACX3);ACYL-COA OXIDASE 3 (ACX3)
AT1G06297	AT1G06297	AT1G06297
AT1G06390	GSK1	GSK3/SHAGGY-LIKE PROTEIN KINASE 1 (GSK1); (ATGSK1);A. THALIANA SHAGGY-LIKE KINASE GROUP 2 3 (ATSK2-3);SHAGGY-LIKE PROTEIN KINASE 22 (SK22);BIN2-LIKE 2 (BIL2);SHAGGY-LIKE PROTEIN KINASE 22 (ATSK22)
AT1G06420	AT1G06420	AT1G06420
AT1G06460	ACD32.1	ALPHA-CRYSTALLIN DOMAIN 31.2 (ACD31.2);ALPHA-CRYSTALLIN DOMAIN 32.1 (ACD32.1)
AT1G06470	AT1G06470	AT1G06470
AT1G06510	AT1G06510	AT1G06510
AT1G06515	SSSPTA	SMALL SUBUNIT OF SPT A (SSSPTA)
AT1G06530	PMD2	PEROXISOMAL AND MITOCHONDRIAL DIVISION FACTOR 2 (PMD2)
AT1G06560	NOP2C	(NOP2C); (ATTRM4F);TRNA METHYLTRANSFERASE 4F (TRM4F)
AT1G06590	AT1G06590	AT1G06590
AT1G06633	AT1G06633	AT1G06633
AT1G06650	AT1G06650	AT1G06650
AT1G06660	JASON	JASON (JASON)
AT1G06670	NIH	NUCLEAR DEIH-BOXHELICASE (NIH)
AT1G06680	PSBP-1	OXYGEN-EVOLVING ENHANCER PROTEIN 2 (OEE2);PHOTOSYSTEM II SUBUNIT P-1 (PSBP-1);PHOTOSYSTEM II SUBUNIT P (PSII-P);OXYGEN EVOLVING COMPLEX SUBUNIT 23 KDA (OE23)
AT1G06780	GAUT6	GALACTURONOSYLTRANSFERASE 6 (GAUT6)
AT1G06790	NRPC7	NUCLEAR RNA POLYMERASE C, SUBUNIT 7 (NRPC7)
AT1G06850	bZIP52	BASIC LEUCINE-ZIPPER 52 (bZIP52);BASIC LEUCINE-ZIPPER 52 (AtbZIP52)
AT1G06860	AT1G06860	AT1G06860
AT1G06900	AT1G06900	AT1G06900
AT1G07000	EXO70B2	EXOCYST SUBUNIT EXO70 FAMILY PROTEIN B2 (EXO70B2);EXOCYST SUBUNIT EXO70 FAMILY PROTEIN B2 (ATEXO70B2)
AT1G07010	SLP1	(ATSLP1);SHEWENELLA-LIKE PROTEIN PHOSPHATASE 1 (SLP1)
AT1G07020	AT1G07020	AT1G07020
AT1G07030	MIT2	MITOCHONDRIAL IRON TRANSPORTER 2 (MIT2)
AT1G07040	AT1G07040	AT1G07040
AT1G07050	FITNESS	FITNESS (FITNESS)
AT1G07070	AT1G07070	AT1G07070
AT1G07090	LSH6	LIGHT SENSITIVE HYPOCOTYLS 6 (LSH6)
AT1G07100	AT1G07100	AT1G07100
AT1G07110	F2KP	FRUCTOSE-2,6-BISPHOSPHATASE (F2KP); (FKFBP); (ATF2KP)
AT1G07119	AT1G07119	AT1G07119
AT1G07135	AT1G07135	AT1G07135
AT1G07180	NDA1	ALTERNATIVE NAD(P)H DEHYDROGENASE 1 (NDA1);ARABIDOPSIS THALIANA INTERNAL NON-PHOSPHORYLATING NAD ( P ) H DEHYDROGENASE (ATNDI1)
AT1G07280	AT1G07280	AT1G07280
AT1G07310	AT1G07310	AT1G07310
AT1G07320	RPL4	RIBOSOMAL PROTEIN L4 (RPL4);EMBRYO DEFECTIVE 2784 (EMB2784);PLASTID RIBOSOMAL PROTEIN L4 (PRPL4)
AT1G07360	MAC5A	MOS4-ASSOCIATED COMPLEX SUBUNIT 5A (MAC5A)
AT1G07630	PLL5	POL-LIKE 5 (PLL5)
AT1G07645	DSI-1VOC	DESICCATION-INDUCED 1VOC SUPERFAMILY PROTEIN (ATDSI-1VOC);DESICCATION-INDUCED 1VOC SUPERFAMILY PROTEIN (DSI-1VOC)
AT1G07670	ECA4	(ATECA4);ENDOMEMBRANE-TYPE CA-ATPASE 4 (ECA4)
AT1G07700	AT1G07700	AT1G07700
AT1G07733	AT1G07733	AT1G07733
AT1G07745	RAD51D	(ATRAD51D);SUPPRESOR OF SNI1 (SSN1);HOMOLOG OF RAD51 D (RAD51D)
AT1G07820	AT1G07820	AT1G07820
AT1G07830	AT1G07830	AT1G07830
AT1G07843	AT1G07843	AT1G07843
AT1G07870	AT1G07870	AT1G07870
AT1G07873	AT1G07873	AT1G07873
AT1G07890	APX1	(ATAPX1); (ATAPX01);ASCORBATE PEROXIDASE 1 (APX1);MATERNAL EFFECT EMBRYO ARREST 6 (MEE6); (CS1)
AT1G07910	RNL	ARABIDOPSIS THALIANA RNA LIGASE (ATRNL);RNALIGASE (RNL); (RLG1);ZYGOTE-ARREST 3 (ZYG3);ATRLG1 (AtRLG1)
AT1G07940	EF1A	(EF1A)
AT1G08093	AT1G08093	AT1G08093
AT1G08125	AT1G08125	AT1G08125
AT1G08130	LIG1	DNA LIGASE 1 (LIG1);DNA LIGASE 1 (ATLIG1)
AT1G08210	AT1G08210	AT1G08210
AT1G08217	AT1G08217	AT1G08217
AT1G08250	ADT6	ARABIDOPSIS THALIANA AROGENATE DEHYDRATASE 6 (AtADT6);AROGENATE DEHYDRATASE 6 (ADT6)
AT1G08280	GALT29A	GLYCOSYLTRANSFERASE 29A (GALT29A)
AT1G08350	AT1G08350	AT1G08350
AT1G08360	AT1G08360	AT1G08360
AT1G08380	PSAO	PHOTOSYSTEM I SUBUNIT O (PSAO)
AT1G08390	RMI2	(RMI2)
AT1G08450	CRT3	CALRETICULIN 3 (CRT3);EMS-MUTAGENIZED BRI1 SUPPRESSOR 2 (EBS2);PRIORITY IN SWEET LIFE 1 (PSL1)
AT1G08470	SSL3	STRICTOSIDINE SYNTHASE-LIKE 3 (SSL3)
AT1G08480	SDH6	SUCCINATE DEHYDROGENASE 6 (SDH6)
AT1G08490	CPNIFS	(ATSUFS); (SUFS);CHLOROPLASTIC NIFS-LIKE CYSTEINE DESULFURASE (CPNIFS); (ATNFS2); (ATCPNIFS)
AT1G08500	ENODL18	(AtENODL18);EARLY NODULIN-LIKE PROTEIN 18 (ENODL18)
AT1G08510	FATB	FATTY ACYL-ACP THIOESTERASES B (FATB)
AT1G08540	SIG2	SIGMA FACTOR B (SIGB);RNA POLYMERASE SIGMA SUBUNIT 1 (SIG1);RNAPOLYMERASE SIGMA SUBUNIT 2 (SIG2);SIGMA FACTOR 2 (ATSIG2);SIGMA FACTOR 1 (ATSIG1); (ABC1); (SIGA)
AT1G08580	AT1G08580	AT1G08580
AT1G08592	AT1G08592	AT1G08592
AT1G08610	AT1G08610	AT1G08610
AT1G08620	PKDM7D	JUMONJI DOMAIN-CONTAINING PROTEIN 16 (JMJ16); (PKDM7D)
AT1G08643	AT1G08643	AT1G08643
AT1G08653	AT1G08653	AT1G08653
AT1G08663	AT1G08663	AT1G08663
AT1G08673	AT1G08673	AT1G08673
AT1G08710	AT1G08710	AT1G08710
AT1G08720	EDR1	(ATEDR1);ENHANCED DISEASE RESISTANCE 1 (EDR1)
AT1G08777	AT1G08777	AT1G08777
AT1G08830	CSD1	COPPER/ZINC SUPEROXIDE DISMUTASE 1 (CSD1);SUPEROXIDE DISMUTASE 1 (SOD1);SUPEROXIDE DISMUTASE 1 (ATSOD1)
AT1G08870	AT1G08870	AT1G08870
AT1G08910	PIAL1	PROTEIN INHIBITOR OF ACTIVATED STAT LIKE 1 (PIAL1);EMBRYO DEFECTIVE 3001 (EMB3001)
AT1G08930	ERD6	EARLY RESPONSE TO DEHYDRATION 6 (ERD6)
AT1G08950	AT1G08950	AT1G08950
AT1G08960	CAX11	CATION EXCHANGER 11 (CAX11);CATION EXCHANGER 11 (ATCAX11);CATION CALCIUM EXCHANGER 5 (CCX5);ARABIDOPSIS THALIANA CATION CALCIUM EXCHANGER 5 (AtCXX5)
AT1G08970	NF-YC9	NUCLEAR FACTOR Y, SUBUNIT C9 (NF-YC9);HEME ACTIVATED PROTEIN 5C (HAP5C)
AT1G08980	AMI1	AMIDASE-LIKE PROTEIN 1 (ATAMI1);AMIDASE 1 (AMI1);TRANSLOCON AT THE OUTER MEMBRANE OF CHLOROPLASTS 64-I (TOC64-I);ARABIDOPSIS THALIANA TRANSLOCON AT THE OUTER MEMBRANE OF CHLOROPLASTS 64-I (ATTOC64-I)
AT1G09063	AT1G09063	AT1G09063
AT1G09070	SRC2	SOYBEAN GENE REGULATED BY COLD-2 (SRC2); (ATSRC2);SOYBEAN GENE REGULATED BY COLD-2 ((AT)SRC2)
AT1G09130	AT1G09130	AT1G09130
AT1G09150	AT1G09150	AT1G09150
AT1G09200	H3.1	(HTR2);HISTONE 3.1 (H3.1)
AT1G09210	CRT1b	CALRETICULIN 1B (CRT1b);CALRETICULIN 2 (CRT2); (AtCRT1b)
AT1G09307	AT1G09307	AT1G09307
AT1G09330	ECH	ECHIDNA (ECH)
AT1G09340	CRB	CRUCIFERIN B (CRB);HETEROGLYCAN-INTERACTING PROTEIN 1.3 (HIP1.3);CHLOROPLAST STEM-LOOP BINDING PROTEIN OF 41 KDA (CSP41B);CHLOROPLAST RNA BINDING (CRB)
AT1G09343	AT1G09343	AT1G09343
AT1G09357	AT1G09357	AT1G09357
AT1G09387	AT1G09387	AT1G09387
AT1G09467	AT1G09467	AT1G09467
AT1G09533	AT1G09533	AT1G09533
AT1G09560	GLP5	PLASMODESMAL GERMIN-LIKE PROTEIN 1 (PDGLP1);GERMIN-LIKE PROTEIN 5 (GLP5)
AT1G09580	AT1G09580	AT1G09580
AT1G09620	AT1G09620	AT1G09620
AT1G09633	AT1G09633	AT1G09633
AT1G09640	AT1G09640	AT1G09640
AT1G09660	ATKH1	(ATKH1)
AT1G09690	AT1G09690	AT1G09690
AT1G09737	AT1G09737	AT1G09737
AT1G09743	AT1G09743	AT1G09743
AT1G09760	U2A'	U2 SMALL NUCLEAR RIBONUCLEOPROTEIN A (U2A')
AT1G09770	CDC5	ARABIDOPSIS THALIANA CELL DIVISION CYCLE 5 (ATCDC5);ARABIDOPSIS THALIANA MYB DOMAIN CELL DIVISION CYCLE 5 (ATMYBCDC5);CELL DIVISION CYCLE 5 (CDC5)
AT1G09797	AT1G09797	AT1G09797
AT1G09800	AT1G09800	AT1G09800
AT1G09807	AT1G09807	AT1G09807
AT1G09810	ECT11	EVOLUTIONARILY CONSERVED C-TERMINAL REGION 11 (ECT11)
AT1G09815	POLD4	POLYMERASE DELTA 4 (POLD4)
AT1G09850	XBCP3	XYLEM BARK CYSTEINE PEPTIDASE 3 (XBCP3)
AT1G09883	AT1G09883	AT1G09883
AT1G09920	AT1G09920	AT1G09920
AT1G09940	HEMA2	(HEMA2)
AT1G09967	AT1G09967	AT1G09967
AT1G09973	AT1G09973	AT1G09973
AT1G09980	AT1G09980	AT1G09980
AT1G09995	AT1G09995	AT1G09995
AT1G10030	ERG28	HOMOLOG OF YEAST ERGOSTEROL28 (ERG28)
AT1G10040	AT1G10040	AT1G10040
AT1G10050	AT1G10050	AT1G10050
AT1G10090	AT1G10090	AT1G10090
AT1G10150	AT1G10150	AT1G10150
AT1G10170	NFXL1	NF-X-LIKE 1 (ATNFXL1);NF-X-LIKE 1 (NFXL1)
AT1G10360	GSTU18	GLUTATHIONE S-TRANSFERASE TAU 18 (ATGSTU18);GLUTATHIONE S-TRANSFERASE TAU 18 (GSTU18);GLUTATHIONE S-TRANSFERASE 29 (GST29)
AT1G10440	AT1G10440	AT1G10440
AT1G10450	SNL6	SIN3-LIKE 6 (SNL6)
AT1G10560	PUB18	ARABIDOPSIS THALIANA PLANT U-BOX 18 (ATPUB18);PLANT U-BOX 18 (PUB18)
AT1G10590	AT1G10590	AT1G10590
AT1G10600	AMSH2	ASSOCIATED MOLECULE WITH THE SH3 DOMAIN OF STAM 2 (AMSH2)
AT1G10657	DEG17	(DEG17)
AT1G10940	SNRK2.4	SUCROSE NONFERMENTING 1-RELATED PROTEIN KINASE 2-4 (SNRK2-4);SNF1-RELATED PROTEIN KINASE 2.4 (SNRK2.4);ARABIDOPSIS SERINE/THREONINE KINASE 1 (ASK1); (SRK2A)
AT1G10960	FD1	FERREDOXIN 1 (FD1);FERREDOXIN 1 (ATFD1)
AT1G11010	AT1G11010	AT1G11010
AT1G11020	AT1G11020	AT1G11020
AT1G11030	AT1G11030	AT1G11030
AT1G11050	AT1G11050	AT1G11050
AT1G11210	AT1G11210	AT1G11210
AT1G11280	AT1G11280	AT1G11280
AT1G11310	MLO2	MILDEW RESISTANCE LOCUS O 2 (MLO2);POWDERY MILDEW RESISTANT 2 (PMR2);MILDEW RESISTANCE LOCUS O 2 (ATMLO2)
AT1G11350	SD1-13	CALMODULIN-BINDING RECEPTOR-LIKE PROTEIN KINASE (CBRLK1);S-DOMAIN-1 13 (SD1-13); (RKS2)
AT1G11380	AT1G11380	AT1G11380
AT1G11390	ABC1K10A	ACTIVITY OF BC1 COMPLEX KINASE 10A (ABC1K10A)
AT1G11400	PYM	PARTNER OF Y14-MAGO (PYM)
AT1G11440	AT1G11440	AT1G11440
AT1G11480	AT1G11480	AT1G11480
AT1G11530	CXXS1	C-TERMINAL CYSTEINE RESIDUE IS CHANGED TO A SERINE 1 (CXXS1);C-TERMINAL CYSTEINE RESIDUE IS CHANGED TO A SERINE 1 (ATCXXS1)
AT1G11640	AT1G11640	AT1G11640
AT1G11650	RBP45B	(ATRBP45B); (RBP45B)
AT1G11710	AT1G11710	AT1G11710
AT1G11840	GLX1	GLYOXALASEI 3 (ATGLYI3);GLYOXALASE I HOMOLOG (GLX1)
AT1G11880	AT1G11880	AT1G11880
AT1G11890	SEC22	SECRETION 22 (SEC22);SECRETION 22 (ATSEC22)
AT1G11900	AT1G11900	AT1G11900
AT1G11905	AT1G11905	AT1G11905
AT1G11910	APA1	PUTATIVE ASPARTIC PROTEINASE A1 (PASPA1); (ATPASPA1); (ATAPA1);ASPARTIC PROTEINASE A1 (APA1)
AT1G11940	AT1G11940	AT1G11940
AT1G11960	OSCA1.3	(OSCA1.3)
AT1G11970	AT1G11970	AT1G11970
AT1G12013	SNOR111	SMALL NUCLEOLAR RNA111 (SNOR111)
AT1G12140	FMO GS-OX5	FLAVIN-MONOOXYGENASE GLUCOSINOLATE S-OXYGENASE 5 (FMO GS-OX5)
AT1G12244	AT1G12244	AT1G12244
AT1G12250	TL20.3	(TL20.3)
AT1G12370	PHR1	PHOTOLYASE 1 (PHR1);UV RESISTANCE 2 (UVR2)
AT1G12440	AT1G12440	AT1G12440
AT1G12470	VPS18	VACUOLAR PROTEIN SORTING 18 (VPS18)
AT1G12500	AT1G12500	AT1G12500
AT1G12510	AT1G12510	AT1G12510
AT1G12580	PEPKR1	PHOSPHOENOLPYRUVATE CARBOXYLASE-RELATED KINASE 1 (PEPKR1)
AT1G12710	PP2-A12	PHLOEM PROTEIN 2-A12 (AtPP2-A12);PHLOEM PROTEIN 2-A12 (PP2-A12)
AT1G12750	RBL6	RHOMBOID-LIKE PROTEIN 6 (RBL6);RHOMBOID-LIKE PROTEIN 6 (ATRBL6)
AT1G12760	AT1G12760	AT1G12760
AT1G12800	SDP	S1 DOMAIN-CONTAINING RBP (SDP)
AT1G12820	AFB3	AUXIN SIGNALING F-BOX 3 (AFB3)
AT1G12830	AT1G12830	AT1G12830
AT1G12845	AT1G12845	AT1G12845
AT1G12900	GAPA-2	GLYCERALDEHYDE 3-PHOSPHATE DEHYDROGENASE A SUBUNIT 2 (GAPA-2)
AT1G12920	ERF1-2	EUKARYOTIC RELEASE FACTOR 1-2 (ERF1-2)
AT1G12990	AT1G12990	AT1G12990
AT1G13080	CYP71B2	CYTOCHROME P450, FAMILY 71, SUBFAMILY B, POLYPEPTIDE 2 (CYP71B2)
AT1G13090	CYP71B28	CYTOCHROME P450, FAMILY 71, SUBFAMILY B, POLYPEPTIDE 28 (CYP71B28)
AT1G13120	GLE1	EMBRYO DEFECTIVE 1745 (emb1745);A. THALIANA HOMOLOG OF YEAST GLE1 (ATGLE1); (GLE1)
AT1G13220	LINC2	CROWDED NUCLEI 2 (CRWN2);LITTLE NUCLEI2 (LINC2)
AT1G13245	RTFL17	DEVIL 4 (DVL4);ROTUNDIFOLIA LIKE 17 (RTFL17)
AT1G13260	RAV1	RELATED TO ABI3/VP1 1 (RAV1); (ATRAV1);ETHYLENE RESPONSE DNA BINDING FACTOR 4 (EDF4)
AT1G13270	MAP1C	METHIONINE AMINOPEPTIDASE 1B (MAP1B);METHIONINE AMINOPEPTIDASE 1B (MAP1C)
AT1G13320	PP2AA3	PROTEIN PHOSPHATASE 2A SUBUNIT A3 (PP2AA3)
AT1G13330	AHP2	HOMOLOGOUS-PAIRING PROTEIN 2 (HOP2);ARABIDOPSIS HOP2 HOMOLOG (AHP2)
AT1G13350	PRP4KB	PRP4 KINASE B (PRP4KB)
AT1G13380	AT1G13380	AT1G13380
AT1G13440	GAPC2	GLYCERALDEHYDE-3-PHOSPHATE DEHYDROGENASE C2 (GAPC2);GLYCERALDEHYDE-3-PHOSPHATE DEHYDROGENASE C-2 (GAPC-2)
AT1G13690	ATE1	ATPASE E1 (ATE1)
AT1G13800	FAC19	EMBRYONIC FACTOR 19 (FAC19)
AT1G13810	AT1G13810	AT1G13810
AT1G13820	AT1G13820	AT1G13820
AT1G13870	DRL1	(AtKTI12);DEFORMED ROOTS AND LEAVES 1 (DRL1)
AT1G13880	ELM2	(ELM2)
AT1G13900	PAP2	PURPLE ACID PHOSPHATASE 2 (PAP2)
AT1G13980	GN	GNOM (GN);VASCULAR NETWORK 7 (VAN7); (GNOM);MIZU-KUSSEL2 (MIZ2); (112A-2A);EMBRYO DEFECTIVE 30 (EMB30)
AT1G14000	VIK	VH1-INTERACTING KINASE (VIK)
AT1G14010	AT1G14010	AT1G14010
AT1G14140	UCP3	UNCOUPLING PROTEIN 3 (UCP3)
AT1G14150	PnsL2	PSBQ-LIKE 1 (PQL1);PHOTOSYNTHETIC NDH SUBCOMPLEX L 2 (PnsL2);PSBQ-LIKE 2 (PQL2)
AT1G14205	U18-L8	(U18-L8)
AT1G14270	AT1G14270	AT1G14270
AT1G14280	PKS2	PHYTOCHROME KINASE SUBSTRATE 2 (PKS2)
AT1G14300	AT1G14300	AT1G14300
AT1G14310	AT1G14310	AT1G14310
AT1G14320	SAC52	SUPPRESSOR OF ACAULIS 52 (SAC52);RIBOSOMAL PROTEIN L10 A (RPL10A);RIBOSOMAL PROTEIN L10 (RPL10)
AT1G14340	BPL3	BPA1-LIKE 3 (BPL3)
AT1G14345	AT1G14345	AT1G14345
AT1G14370	APK2A	PROTEIN KINASE 2A (APK2A);KINASE 1 (KIN1);PBS1-LIKE 2 (PBL2)
AT1G14380	IQD28	IQ-DOMAIN 28 (IQD28)
AT1G14510	AL7	(ATAL7);ALFIN-LIKE 7 (AL7)
AT1G14570	PUX7	(ATPUX7);PLANT UBX DOMAIN-CONTAINING PROTEIN 7 (PUX7)
AT1G14680	AT1G14680	AT1G14680
AT1G14740	TTA1	(OBE3);TITANIA 1 (TTA1)
AT1G14750	SDS	SOLO DANCERS (SDS)
AT1G14770	AT1G14770	AT1G14770
AT1G14830	DL1C	DYNAMIN-LIKE 1C (ADL1C);DYNAMIN-LIKE 1C (DL1C);DYNAMIN RELATED PROTEIN 1C (DRP1C);ARABIDOPSIS DYNAMIN-LIKE PROTEIN 5 (ADL5)
AT1G14980	CPN10	CHAPERONIN 10 (CPN10)
AT1G14990	AT1G14990	AT1G14990
AT1G15060	AT1G15060	AT1G15060
AT1G15090	AT1G15090	AT1G15090
AT1G15120	AT1G15120	AT1G15120
AT1G15175	AT1G15175	AT1G15175
AT1G15180	AT1G15180	AT1G15180
AT1G15230	AT1G15230	AT1G15230
AT1G15240	SNX3	SORTING NEXIN 3 (SNX3)
AT1G15250	RPL37A	(RPL37A)
AT1G15270	AT1G15270	AT1G15270
AT1G15280	BTZ2	(BTZ2)
AT1G15290	REC3	REDUCED CHLOROPLAST COVERAGE 3 (REC3)
AT1G15310	ATHSRP54A	SIGNAL RECOGNITION PARTICLE 54 KDA SUBUNIT (SRP54-1);SIGNAL RECOGNITION PARTICLE 54 KDA SUBUNIT (ATHSRP54A)
AT1G15340	MBD10	METHYL-CPG-BINDING DOMAIN 10 (MBD10)
AT1G15370	LOLITA	LONGIN-LIKE PROTEIN INTERACTING WITH TPLATE ADAPTOR (LOLITA)
AT1G15440	PWP2	PERIODIC TRYPTOPHAN PROTEIN 2 (ATPWP2);PERIODIC TRYPTOPHAN PROTEIN 2 (PWP2)
AT1G15450	AT1G15450	AT1G15450
AT1G15530	LECRK-S.1	L-TYPE LECTIN RECEPTOR KINASE S.1 (LECRK-S.1)
AT1G15540	AT1G15540	AT1G15540
AT1G15650	AT1G15650	AT1G15650
AT1G15690	AVP1	(VHP1);FUGU 5 (FUGU5); (ATAVP1); (AtVHP1;1); (AVP-3);ARABIDOPSIS THALIANA V-PPASE 3 (ATAVP3); (AVP1)
AT1G15720	TRFL5	TRF-LIKE 5 (TRFL5)
AT1G15740	AT1G15740	AT1G15740
AT1G15750	TPL	TOPLESS (TPL);WUS-INTERACTING PROTEIN 1 (WSIP1)
AT1G15800	AT1G15800	AT1G15800
AT1G15810	AT1G15810	AT1G15810
AT1G15820	LHCB6	LIGHT HARVESTING COMPLEX PHOTOSYSTEM II SUBUNIT 6 (LHCB6); (CP24)
AT1G15830	AT1G15830	AT1G15830
AT1G15880	GOS11	GOLGI SNARE 11 (GOS11); (atgos11)
AT1G15885	AT1G15885	AT1G15885
AT1G15890	AT1G15890	AT1G15890
AT1G15930	AT1G15930	AT1G15930
AT1G15970	AT1G15970	AT1G15970
AT1G15980	PnsB1	NDH-DEPENDENT CYCLIC ELECTRON FLOW 1 (NDF1);PHOTOSYNTHETIC NDH SUBCOMPLEX B 1 (PnsB1);NAD(P)H DEHYDROGENASE SUBUNIT 48 (NDH48)
AT1G16100	AT1G16100	AT1G16100
AT1G16110	WAKL6	WALL ASSOCIATED KINASE-LIKE 6 (WAKL6)
AT1G16130	WAKL2	WALL ASSOCIATED KINASE-LIKE 2 (WAKL2)
AT1G16150	WAKL4	WALL ASSOCIATED KINASE-LIKE 4 (WAKL4)
AT1G16170	AT1G16170	AT1G16170
AT1G16190	RAD23A	RADIATION SENSITIVE23A (RAD23A)
AT1G16210	AT1G16210	AT1G16210
AT1G16240	SYP51	(ATSYP51);SYNTAXIN OF PLANTS 51 (SYP51)
AT1G16250	AT1G16250	AT1G16250
AT1G16260	WAKL8	WALL ASSOCIATED KINASE LIKE 8 (WAKL8)
AT1G16320	AT1G16320	AT1G16320
AT1G16460	RDH2	RHODANESE HOMOLOGUE 2 (ATRDH2);ARABIDOPSIS THALIANA MERCAPTOPYRUVATE SULFURTRANSFERASE 2 (ATMST2);RHODANESE HOMOLOGUE 2 (RDH2);SULFURTRANSFERASE 2 (ST2);SULFURTRANSFERASE 2 (STR2);MERCAPTOPYRUVATE SULFURTRANSFERASE 2 (MST2)
AT1G16470	PAB1	PROTEASOME SUBUNIT PAB1 (PAB1)
AT1G16489	AT1G16489	AT1G16489
AT1G16640	AT1G16640	AT1G16640
AT1G16650	AT1G16650	AT1G16650
AT1G16670	CRPK1	COLD-RESPONSIVE PROTEIN KINASE 1 (CRPK1)
AT1G16740	AT1G16740	AT1G16740
AT1G16800	AT1G16800	AT1G16800
AT1G16810	AT1G16810	AT1G16810
AT1G16820	AT1G16820	AT1G16820
AT1G16825	AT1G16825	AT1G16825
AT1G16870	AT1G16870	AT1G16870
AT1G16880	ACR11	ACT DOMAIN REPEATS 11 (ACR11)
AT1G16900	EBS3	EMS-MUTAGENIZED BRI1 SUPPRESSOR 3 (EBS3)
AT1G17080	AT1G17080	AT1G17080
AT1G17100	HBP1	HAEM-BINDING PROTEIN 1 (HBP1);CYTOSOLIC HEME (TETRAPYRROLE) BINDING PROTEIN 1 (CHBP1); (SOUL1); (ATHBP1)
AT1G17120	CAT8	CATIONIC AMINO ACID TRANSPORTER 8 (CAT8)
AT1G17130	CWC16B	(CWC16B)
AT1G17210	ILP1	IAP-LIKE PROTEIN 1 (ILP1);ARABIDOPSIS IAP-LIKE PROTEIN (ATILP1)
AT1G17220	FUG1	FU-GAERI1 (FUG1)
AT1G17290	AlaAT1	ALANINE AMINOTRANSFERASE (AlaAT1)
AT1G17370	UBP1B	OLIGOURIDYLATE BINDING PROTEIN 1B (UBP1B)
AT1G17430	AT1G17430	AT1G17430
AT1G17450	AT1G17450	AT1G17450
AT1G17455	ELF4-L4	ELF4-LIKE 4 (EFL4);ELF4-LIKE 4 (ELF4-L4)
AT1G17460	TRFL3	TRF-LIKE 3 (TRFL3)
AT1G17470	DRG1	DEVELOPMENTALLY REGULATED G-PROTEIN 1 (ATDRG1); (DRG1-2);DEVELOPMENTALLY REGULATED G-PROTEIN 1 (DRG1); (ATDRG)
AT1G17490	AT1G17490	AT1G17490
AT1G17520	AT1G17520	AT1G17520
AT1G17530	TIM23-1	TRANSLOCASE OF INNER MITOCHONDRIAL MEMBRANE 23 (ATTIM23-1);TRANSLOCASE OF INNER MITOCHONDRIAL MEMBRANE 23 (TIM23-1)
AT1G17660	AT1G17660	AT1G17660
AT1G17670	AT1G17670	AT1G17670
AT1G17680	AT1G17680	AT1G17680
AT1G17730	VPS46.1	VACUOLAR PROTEIN SORTING 46.1 (VPS46.1);CHARGED MULTIVESICULAR BODY PROTEIN/CHROMATIN MODIFYING PROTEIN1B (CHMP1B)
AT1G17860	ATKTI5	ARABIDOPSIS THALIANA KUNITZ TRYPSIN INHIBITOR 5 (ATKTI5)
AT1G17890	GER2	(GER2)
AT1G18070	EF-1alpha	(EF-1alpha)
AT1G18080	ATARCA	(ATARCA);RECEPTOR FOR ACTIVATED C KINASE 1 A (RACK1A_AT); (ATRACK1);SUPPRESSOR OF ACAULIS 53 (SAC53); (RACK1A)
AT1G18090	AT1G18090	AT1G18090
AT1G18190	GC2	GOLGIN CANDIDATE 2 (GC2)
AT1G18210	AT1G18210	AT1G18210
AT1G18260	EBS5	(HRD3A);EMS-MUTAGENIZED BRI1 SUPPRESSOR 5 (EBS5)
AT1G18300	NUDT4	NUDIX HYDROLASE HOMOLOG 4 (NUDT4);NUDIX HYDROLASE HOMOLOG 4 (atnudt4)
AT1G18330	EPR1	REVEILLE 7 (RVE7);EARLY-PHYTOCHROME-RESPONSIVE1 (EPR1)
AT1G18335	AT1G18335	AT1G18335
AT1G18382	AT1G18382	AT1G18382
AT1G18390	LRK10L1.2	LEAF RUST 10 DISEASE-RESISTANCE LOCUS RECEPTOR- LIKE PROTEIN KINASE-LIKE 1.2 (LRK10L1.2)
AT1G18415	AT1G18415	AT1G18415
AT1G18430	AT1G18430	AT1G18430
AT1G18460	alpha/beta-HYD	ALPHA/BETA-HYDROLASE (alpha/beta-HYD)
AT1G18470	PPRT3	(ATPPRT3);PROTEIN WITH THE RING DOMAIN AND TMEMB_185A 3 (PPRT3)
AT1G18480	SLP2	(ATSLP2);SHEWENELLA-LIKE PROTEIN PHOSPHATASE 2 (SLP2)
AT1G18670	IBS1	IMPAIRED IN BABA-INDUCED STERILITY 1 (IBS1)
AT1G18680	M20	(M20)
AT1G18690	XXT4	XYLOGLUCAN XYLOSYLTRANSFERASE 4 (XXT4)
AT1G18720	MHP1	(MHP1)
AT1G18730	PnsB4	PHOTOSYNTHETIC NDH SUBCOMPLEX B 4 (PnsB4);NDH DEPENDENT FLOW 6 (NDF6)
AT1G18740	B1L	BYPASS1-LIKE (B1L)
AT1G18745	AT1G18745	AT1G18745
AT1G18750	AGL65	AGAMOUS-LIKE 65 (AGL65)
AT1G18820	AT1G18820	AT1G18820
AT1G19000	AT1G19000	AT1G19000
AT1G19010	AT1G19010	AT1G19010
AT1G19020	SDA1	HYPOXIA RESPONSE UNKNOWN PROTEIN 35 (HUP35);SMALL DEFENSE-ASSOCIATED PROTEIN 1 (SDA1)
AT1G19050	ARR7	RESPONSE REGULATOR 7 (ARR7)
AT1G19120	LSM1A	SM-LIKE 1A (LSM1A)
AT1G19140	COQ9	(COQ9)
AT1G19150	LHCA6	PHOTOSYSTEM I LIGHT HARVESTING COMPLEX GENE 6 (LHCA6); (LHCA2*1)
AT1G19210	ERF017	(ERF17); (ERF017)
AT1G19240	AT1G19240	AT1G19240
AT1G19310	AT1G19310	AT1G19310
AT1G19330	AFR2	SAP30 FUNCTION-RELATED 2 (AFR2)
AT1G19340	AT1G19340	AT1G19340
AT1G19350	BES1	BRI1-EMS-SUPPRESSOR 1 (BES1); (BES1-L);BRASSINAZOLE-RESISTANT 2 (BZR2)
AT1G19376	AT1G19376	AT1G19376
AT1G19380	AT1G19380	AT1G19380
AT1G19400	E-4PDHASE	ERYTHRONATE-4PHOSPHATE DEHYDROGENASE (E-4PDHASE)
AT1G19430	AT1G19430	AT1G19430
AT1G19480	AT1G19480	AT1G19480
AT1G19485	AT1G19485	AT1G19485
AT1G19570	DHAR1	DEHYDROASCORBATE REDUCTASE (DHAR1);DEHYDROASCORBATE REDUCTASE 5 (DHAR5); (ATDHAR1)
AT1G19650	AT1G19650	AT1G19650
AT1G19660	BBD2	(ATBBD2);BIFUNCTIONAL NUCLEASE IN BASAL DEFENSE RESPONSE 2 (BBD2)
AT1G19690	AT1G19690	AT1G19690
AT1G19710	AT1G19710	AT1G19710
AT1G19720	AT1G19720	AT1G19720
AT1G19730	ATTRX4	THIOREDOXIN H-TYPE 4 (ATH4); (ATTRX4)
AT1G19740	LCP1	LON DOMAIN-CONTAINING PROTEIN 1 (LCP1)
AT1G19770	PUP14	PURINE PERMEASE 14 (PUP14);PURINE PERMEASE 14 (ATPUP14)
AT1G19800	ABCI14	ATP-BINDING CASSETTE I14 (ABCI14);TRIGALACTOSYLDIACYLGLYCEROL 1 (TGD1)
AT1G19920	APS2	(APS2); (ATPS2);ATP SULFURYLASE ARABIDOPSIS 1 (ASA1)
AT1G19970	AT1G19970	AT1G19970
AT1G19980	AT1G19980	AT1G19980
AT1G20040	AT1G20040	AT1G20040
AT1G20050	HYD1	MIRNA ACTION DEFICIENT 4 (MAD4);HYDRA1 (HYD1)
AT1G20090	ROP2	ARABIDOPSIS RAC-LIKE 4 (ARAC4); (ATRAC4); (ATROP2);RHO-RELATED PROTEIN FROM PLANTS 2 (ROP2)
AT1G20100	AT1G20100	AT1G20100
AT1G20110	FYVE1	FYVE-DOMAIN PROTEIN 1 (FYVE1);PIGMENT DEFECTIVE EMBRYO 330 (PDE330);FYVE DOMAIN PROTEIN REQUIRED FOR ENDOSOMAL SORTING 1 (FREE1)
AT1G20200	emb2719	HAPLESS 15 (HAP15);EMBRYO DEFECTIVE 2719 (emb2719)
AT1G20210	AT1G20210	AT1G20210
AT1G20250	AT1G20250	AT1G20250
AT1G20260	VAB3	(ATVAB3);V-ATPASE B SUBUNIT 3 (VAB3)
AT1G20340	DRT112	PLASTOCYANIN 2 (PETE2);DNA-DAMAGE-REPAIR/TOLERATION PROTEIN 112 (DRT112)
AT1G20350	TIM17-1	TRANSLOCASE INNER MEMBRANE SUBUNIT 17-1 (TIM17-1);TRANSLOCASE INNER MEMBRANE SUBUNIT 17-1 (ATTIM17-1)
AT1G20410	AT1G20410	AT1G20410
AT1G20420	AT1G20420	AT1G20420
AT1G20480	AT1G20480	AT1G20480
AT1G20510	OPCL1	OPC-8:0 COA LIGASE1 (OPCL1)
AT1G20515	AT1G20515	AT1G20515
AT1G20620	CAT3	(ATCAT3);SENESCENCE 2 (SEN2);CATALASE 3 (CAT3);REPRESSOR OF GSNOR1 (ROG1)
AT1G20650	ASG5	ALTERED SEED GERMINATION 5 (ASG5);PBS1-LIKE 21 (PBL21)
AT1G20670	BRD1	BROMODOMAIN-CONTAINING PROTEIN 1 (BRD1)
AT1G20691	AT1G20691	AT1G20691
AT1G20693	HMGB2	HIGH MOBILITY GROUP B2 (HMGB2);NUCLEOSOME/CHROMATIN ASSEMBLY FACTOR GROUP D 02 (NFD02);NUCLEOSOME/CHROMATIN ASSEMBLY FACTOR GROUP D 2 (NFD2);HIGH MOBILITY GROUP BETA 1 (HMG BETA 1)
AT1G20696	HMGB3	HIGH MOBILITY GROUP B3 (HMGB3); (NFD03); (NFD3)
AT1G20760	ATEH1	ARABIDOPSIS THALIANA EH DOMAIN CONTAINING PROTEIN 1 (ATEH1)
AT1G20770	AT1G20770	AT1G20770
AT1G20780	SAUL1	PLANT U-BOX 44 (PUB44);ARABIDOPSIS THALIANA PLANT U-BOX 44 (ATPUB44);SENESCENCE-ASSOCIATED E3 UBIQUITIN LIGASE 1 (SAUL1)
AT1G20810	AT1G20810	AT1G20810
AT1G20820	AT1G20820	AT1G20820
AT1G20830	MCD1	MULTIPLE CHLOROPLAST DIVISION SITE 1 (MCD1)
AT1G20840	TMT1	TONOPLAST MONOSACCHARIDE TRANSPORTER1 (TMT1); (AtTMT1)
AT1G20960	emb1507	EMBRYO DEFECTIVE 1507 (emb1507); (BRR2A); (BRR2)
AT1G20980	SPL14	SQUAMOSA PROMOTER BINDING PROTEIN-LIKE 14 (SPL14);SQUAMOSA PROMOTER BINDING PROTEIN-LIKE 14 (ATSPL14); (SPL1R2); (FBR6)
AT1G21190	LSM3A	SM-LIKE 3A (LSM3A)
AT1G21250	WAK1	CELL WALL-ASSOCIATED KINASE 1 (WAK1); (ATWAK1); (PRO25)
AT1G21270	WAK2	WALL-ASSOCIATED KINASE 2 (WAK2)
AT1G21280	AT1G21280	AT1G21280
AT1G21380	TOL3	TOM1-LIKE 3 (TOL3)
AT1G21480	AT1G21480	AT1G21480
AT1G21560	AT1G21560	AT1G21560
AT1G21580	SOP1	SUPPRESSOR OF PAS2 1 (SOP1)
AT1G21680	AT1G21680	AT1G21680
AT1G21690	emb1968	EMBRYO DEFECTIVE 1968 (emb1968);REPLICATION FACTOR C 4 (RFC4)
AT1G21700	SWI3C	SWITCH/SUCROSE NONFERMENTING 3C (SWI3C); (CHB4);SWITCH/SUCROSE NONFERMENTING 3C (ATSWI3C)
AT1G21710	OGG1	8-OXOGUANINE-DNA GLYCOSYLASE 1 (OGG1);ARABIDOPSIS 8-OXOGUANINE-DNA GLYCOSYLASE 1 (ATOGG1)
AT1G21750	PDIL1-1	PDI-LIKE 1-1 (ATPDIL1-1);PROTEIN DISULFIDE ISOMERASE 5 (PDI5);PDI-LIKE 1-1 (PDIL1-1);ARABIDOPSIS THALIANA PROTEIN DISULFIDE ISOMERASE 5 (ATPDI5)
AT1G21790	AT1G21790	AT1G21790
AT1G21880	LYP2	LYSM-CONTAINING RECEPTOR PROTEIN 2 (LYP2);LYSM DOMAIN GPI-ANCHORED PROTEIN 1 PRECURSOR (LYM1)
AT1G21900	P24DELTA5	P24 SUBFAMILY DELTA 5 (P24DELTA5)
AT1G21920	MRF1	MORN-MOTIF REPEAT PROTEIN REGULATING FLOWERING 1 ( (MRF1)
AT1G22140	AT1G22140	AT1G22140
AT1G22190	RAP2.4	RELATED TO AP2 4 (RAP2.4);OAS HIGH ACCUMULATION 1 (OSH1);RELATED TO AP2.4D (RAP2.4D); (WIND2)
AT1G22400	UGT85A1	ARABIDOPSIS THALIANA UDP-GLUCOSYL TRANSFERASE 85A1 (ATUGT85A1); (UGT85A1)
AT1G22410	AT1G22410	AT1G22410
AT1G22520	AT1G22520	AT1G22520
AT1G22640	MYB3	MYB DOMAIN PROTEIN 3 (MYB3);ARABIDOPSIS THALIANA MYB DOMAIN PROTEIN 3 (ATMYB3)
AT1G22650	A/N-InvD	ALKALINE/NEUTRAL INVERTASE D (A/N-InvD)
AT1G22770	GI	(FB);GIGANTEA (GI)
AT1G22850	AT1G22850	AT1G22850
AT1G22860	VPS3	MODIFIED TRANSPORT TO THE VACUOLE 10 (MTV10);VACUOLAR PROTEIN SORTING 3 (VPS3)
AT1G22885	PROSCOOP13	(PROSCOOP13)
AT1G23020	FRO3	FERRIC REDUCTION OXIDASE 3 (FRO3)
AT1G23440	AT1G23440	AT1G23440
AT1G23490	ARF1	ADP-RIBOSYLATION FACTOR 1A (ATARFA1A);ADP-RIBOSYLATION FACTOR 1 (ARF1);ADP-RIBOSYLATION FACTOR (ATARF);ADP-RIBOSYLATION FACTOR 1 (ATARF1)
AT1G23550	SRO2	SIMILAR TO RCD ONE 2 (SRO2)
AT1G23710	AT1G23710	AT1G23710
AT1G23860	RSZ21	(SRZ-21); (SRZ21);RS-CONTAINING ZINC FINGER PROTEIN 21 (At-RSZ21);RS-CONTAINING ZINC FINGER PROTEIN 21 (RSZ21);RS-CONTAINING ZINC FINGER PROTEIN 21 (RSZP21)
AT1G23870	TPS9	TREHALOSE-PHOSPHATASE/SYNTHASE 9 (ATTPS9);TREHALOSE-PHOSPHATASE/SYNTHASE 9 (TPS9);TREHALOSE -6-PHOSPHATASE SYNTHASE S9 (TPS9)
AT1G23890	AT1G23890	AT1G23890
AT1G23900	GAMMA-ADAPTIN 1	(AP1G2);GAMMA-ADAPTIN (Gamma-ADR);GAMMA-ADAPTIN 1 (GAMMA-ADAPTIN 1)
AT1G24040	GNAT5	GCN5&#8208;RELATED N&#8208;ACETYLTRANSFERASE 5 (GNAT5)
AT1G24050	AT1G24050	AT1G24050
AT1G24120	ARL1	ARG1-LIKE 1 (ARL1)
AT1G24140	AT3-MMP	(AT3-MMP)
AT1G24145	AT1G24145	AT1G24145
AT1G24148	AT1G24148	AT1G24148
AT1G24150	FH4	FORMIN HOMOLOGUE 4 (FH4);FORMIN HOMOLOGUE 4 (ATFH4)
AT1G24160	AT1G24160	AT1G24160
AT1G24170	LGT9	(LGT9);GALACTURONOSYLTRANSFERASE-LIKE 8 (GATL8)
AT1G24360	KR	(KR)
AT1G24450	NFD2	(RTL4);NUCLEAR FUSION DEFECTIVE 2 (NFD2)
AT1G24560	PUF2	PLANT-UNIQUE RAB5 EFFECTOR 2 (PUF2);MODIFIED TRANSPORT TO THE VACUOLE 9 (MTV9)
AT1G25220	ASB1	ANTHRANILATE SYNTHASE BETA SUBUNIT 1 (ASB1)
AT1G25275	AT1G25275	AT1G25275
AT1G25320	AT1G25320	AT1G25320
AT1G25375	AT1G25375	AT1G25375
AT1G25380	NDT2	ARABIDOPSIS THALIANA NAD+ TRANSPORTER 2 (ATNDT2);NAD+ TRANSPORTER 2 (NDT2)
AT1G25390	LRK10L4	LEAF RUST 10 DISEASE-RESISTANCE LOCUS RECEPTOR- LIKE PROTEIN KINASE-LIKE 4 (LRK10L4)
AT1G25440	BBX15	B-BOX DOMAIN PROTEIN 15 (BBX15); (COL16)
AT1G25520	PML4	PHOTOSYNTHESIS-AFFECTED MUTANT 71 LIKE 4 (PML4)
AT1G25540	PFT1	PHYTOCHROME AND FLOWERING TIME 1 (PFT1);MEDIATOR 25 (MED25)
AT1G25550	HHO3	NITRATE-INDUCIBLE, GARP-TYPE TRANSCRIPTIONAL REPRESSOR 1/HYPERSENSITIVE TO LOW PI-ELICITED PRIMARY ROOT SHORTENING 1.1 (NIGT1.1);HRS1 HOMOLOG3 (HHO3)
AT1G25560	TEM1	TEMPRANILLO 1 (TEM1);ETHYLENE RESPONSE DNA BINDING FACTOR 1 (EDF1); (ATTEM1)
AT1G26150	PERK10	PROLINE-RICH EXTENSIN-LIKE RECEPTOR KINASE 10 (AtPERK10);PROLINE-RICH EXTENSIN-LIKE RECEPTOR KINASE 10 (PERK10)
AT1G26230	CPN60BETA4	(CPNB4);CHAPERONIN-60BETA4 (CPN60BETA4)
AT1G26235	AT1G26235	AT1G26235
AT1G26270	AT1G26270	AT1G26270
AT1G26480	GRF12	(GF14 IOTA);GENERAL REGULATORY FACTOR 12 (GRF12)
AT1G26490	AT1G26490	AT1G26490
AT1G26550	AT1G26550	AT1G26550
AT1G26630	FBR12	FUMONISIN B1-RESISTANT12 (FBR12);EUKARYOTIC ELONGATION FACTOR 5A-2 (ELF5A-2);EUKARYOTIC ELONGATION FACTOR 5A-2 (ATELF5A-2)
AT1G26640	IPK	ISOPENTENYL PHOSPHATE KINASE (IPK)
AT1G26650	AT1G26650	AT1G26650
AT1G26800	MPSR1	(SNIPER2);MISFOLDED PROTEIN SENSING RING E3 LIGASE 1 (MPSR1)
AT1G26940	AT1G26940	AT1G26940
AT1G27100	AT1G27100	AT1G27100
AT1G27130	GSTU13	GLUTATHIONE S-TRANSFERASE TAU 13 (ATGSTU13);GLUTATHIONE S-TRANSFERASE 12 (GST12);GLUTATHIONE S-TRANSFERASE TAU 13 (GSTU13)
AT1G27190	BIR3	BAK1-INTERACTING RECEPTOR-LIKE KINASE 3 (BIR3)
AT1G27200	AT1G27200	AT1G27200
AT1G27290	AT1G27290	AT1G27290
AT1G27300	AT1G27300	AT1G27300
AT1G27330	AT1G27330	AT1G27330
AT1G27350	AT1G27350	AT1G27350
AT1G27390	TOM20-2	TRANSLOCASE OUTER MEMBRANE 20-2 (TOM20-2)
AT1G27400	AT1G27400	AT1G27400
AT1G27440	GUT2	(GUT2); (ATGUT1); (IRX10)
AT1G27470	AT1G27470	AT1G27470
AT1G27480	AT1G27480	AT1G27480
AT1G27600	IRX9-L	IRREGULAR XYLEM 9 HOMOLOG (I9H);IRREGULAR XYLEM 9-LIKE (IRX9-L)
AT1G27650	ATU2AF35A	(ATU2AF35A)
AT1G27730	STZ	(ZAT10);SALT TOLERANCE ZINC FINGER (STZ)
AT1G27760	SAT32	SALT-TOLERANCE 32 (SAT32);SALT-TOLERANCE 32 (ATSAT32)
AT1G27770	ACA1	PLASTID ENVELOPE ATPASE 1 (PEA1);AUTOINHIBITED CA2+-ATPASE 1 (ACA1)
AT1G27890	CAF1D	CCR4-ASSOCIATED FACTOR 1D (CAF1D)
AT1G28070	AT1G28070	AT1G28070
AT1G28140	AT1G28140	AT1G28140
AT1G28610	GGL3	GUARD-CELL-ENRICHED GDSL LIPASE 3 (GGL3)
AT1G29150	ATS9	REGULATORY PARTICLE NON-ATPASE 6 (RPN6);NON-ATPASE SUBUNIT 9 (ATS9)
AT1G29170	WAVE2	(WAVE2); (SCAR3);WASP (WISKOTT-ALDRICH SYNDROME PROTEIN)-FAMILY VERPROLIN HOMOLOGOUS PROTEIN 2 (AtSCAR3)
AT1G29220	AT1G29220	AT1G29220
AT1G29250	IRP5	INVOLVED IN RRNA PROCESSING 5 (IRP5); (ALBA1)
AT1G29260	PEX7	ARABIDOPSIS PEROXIN 7 (ATPEX7);PEROXIN 7 (PEX7)
AT1G29330	ERD2	ARABIDOPSIS THALIANA ENDOPLASMIC RETICULUM RETENTION DEFECTIVE 2 (ATERD2);ENDOPLASMIC RETICULUM RETENTION DEFECTIVE 2 (ERD2);ARABIDOPSIS ENDOPLASMIC RETICULUM RETENTION DEFECTIVE 2 (AERD2)
AT1G29390	COR314-TM2	COLD REGULATED 314 INNER MEMBRANE 2 (COR413IM2);COLD REGULATED 314 THYLAKOID MEMBRANE 2 (COR314-TM2)
AT1G29395	COR413IM1	(DEG25);COLD REGULATED 314 THYLAKOID MEMBRANE 1 (COR413-TM1);COLD REGULATED 314 INNER MEMBRANE 1 (COR413IM1);COLD REGULATED 414 THYLAKOID MEMBRANE 1 (COR414-TM1)
AT1G29400	ML5	MEI2-LIKE PROTEIN 5 (ML5);MEI2-LIKE PROTEIN 5 (AML5)
AT1G29410	PAI3	PHOSPHORIBOSYLANTHRANILATE ISOMERASE 3 (PAI3)
AT1G29420	SAUR61	SMALL AUXIN UPREGULATED RNA 61 (SAUR61)
AT1G29470	AT1G29470	AT1G29470
AT1G29690	CAD1	CONSTITUTIVELY ACTIVATED CELL DEATH 1 (CAD1);CONSTITUTIVE ACTIVE DEFENSE 1 (CAD1);NECROTIC SPOTTED LESION 2 (NSL2)
AT1G29710	DYW4	DYW DOMAIN PROTEIN 4 (DYW4)
AT1G29880	AT1G29880	AT1G29880
AT1G29890	RWA4	REDUCED WALL ACETYLATION 4 (RWA4)
AT1G29910	CAB3	CHLOROPHYLL A/B BINDING PROTEIN 3 (CAB3);CELLULOSE SYNTHASE LIKE B3 (CSLB3);LIGHT HARVESTING CHLOROPHYLL A/B BINDING PROTEIN 1.2 (LHCB1.2); (AB180)
AT1G29930	CAB1	CHLOROPHYLL A/B BINDING PROTEIN 1 (CAB1); (AB140);CELLULOSE SYNTHASE LIKE C8 (CLSC8);LIGHT-HARVESTING CHLOROPHYLL A/B-PROTEIN 1.3 (LHCB1.3);CHLOROPHYLL A/B PROTEIN 140 (CAB140)
AT1G30000	MNS3	ALPHA-MANNOSIDASE 3 (MNS3)
AT1G30230	EEF-1BB1	ELONGATION FACTOR 1B BETA (EF1BB);EUKARYOTIC ELONGATION FACTOR 1B BETA 1 (EEF-1BB1)
AT1G30320	AT1G30320	AT1G30320
AT1G30360	ERD4	(OSCA3.1);EARLY-RESPONSIVE TO DEHYDRATION 4 (ERD4)
AT1G30380	PSAK	PHOTOSYSTEM I SUBUNIT K (PSAK)
AT1G30500	NF-YA7	NUCLEAR FACTOR Y, SUBUNIT A7 (NF-YA7)
AT1G30610	emb2279	EMBRYO DEFECTIVE 88 (EMB88);SUPPRESSOR OF THF1 (SOT5);EMBRYO DEFECTIVE 2279 (emb2279)
AT1G30630	epsilon1-COP	EPSILON1 COAT PROTEIN (epsilon1-COP)
AT1G30640	NDR7	NUCLEAR DBF2-RELATED 7 (NDR7)
AT1G30690	PATL4	(PATL4)
AT1G30757	AT1G30757	AT1G30757
AT1G31020	TO2	THIOREDOXIN O2 (ATO2);THIOREDOXIN O2 (TO2)
AT1G31070	GlcNAc1pUT1	N-ACETYLGLUCOSAMINE-1-PHOSPHATE URIDYLYLTRANSFERASE 1 (GlcNAc1pUT1);N-ACETYLGLUCOSAMINE-1-PHOSPHATE URIDYLYLTRANSFERASE 1 (GLCNA.UT1)
AT1G31180	IMD3	ARABIDOPSIS ISOPROPYLMALATE DEHYDROGENASE 3 (ATIMD3); (IMDH3);ISOPROPYLMALATE DEHYDROGENASE 1 (IPMDH1);ISOPROPYLMALATE DEHYDROGENASE 3 (IMD3)
AT1G31190	IMPL1	MYO-INOSITOL MONOPHOSPHATASE LIKE 1 (IMPL1)
AT1G31240	AT1G31240	AT1G31240
AT1G31330	PSAF	PHOTOSYSTEM I SUBUNIT F (PSAF)
AT1G31410	ENF2	ENLARGED FIL EXPRESSION DOMAIN 2 (ENF2)
AT1G31420	FEI1	FEI 1 (FEI1)
AT1G31480	SGR2	SHOOT GRAVITROPISM 2 (SGR2)
AT1G31540	AT1G31540	AT1G31540
AT1G31550	AT1G31550	AT1G31550
AT1G31580	ECS1	(CXC750); (ECS1)
AT1G31600	TRM9	ARABIDOPSIS THALIANA TRNA METHYLTRANSFERASE 9 (AtTRM9);TRNA METHYLTRANSFERASE 9 (TRM9)
AT1G31812	ACBP6	ACYL-COA-BINDING PROTEIN 6 (ACBP6); (ATACBP6);ACYL-COA-BINDING PROTEIN (ACBP)
AT1G31817	NFD3	NUCLEAR FUSION DEFECTIVE 3 (NFD3)
AT1G31840	AT1G31840	AT1G31840
AT1G31860	AT-IE	(AT-IE);HISTIDINE BIOSYNTHESIS 2 (HISN2)
AT1G31870	BUD13	BUD SITESELECTION PROTEIN 13 (BUD13)
AT1G31920	AT1G31920	AT1G31920
AT1G31930	XLG3	EXTRA-LARGE GTP-BINDING PROTEIN 3 (XLG3)
AT1G32050	SCAMP5	(ATSCAMP5);SECRETORY CARRIER MEMBRANE PROTEIN 5 (SCAMP5)
AT1G32060	PRK	PHOSPHORIBULOKINASE (PRK)
AT1G32150	bZIP68	(AtbZIP68);BASIC REGION/LEUCINE ZIPPER TRANSCRIPTION FACTOR 68 (bZIP68)
AT1G32160	AT1G32160	AT1G32160
AT1G32230	RCD1	RADICAL-INDUCED CELL DEATH1 (RCD1); (CEO);REDOX IMBALANCED 1 (RIMB1);ARABIDOPSIS THALIANA P8 (INTERACTING PROTEIN) (ATP8); (AtRCD1); (CEO1)
AT1G32310	SAMBA	SAMBA (SAMBA)
AT1G32330	HSFA1D	HEAT SHOCK TRANSCRIPTION FACTOR A1D (ATHSFA1D);HEAT SHOCK TRANSCRIPTION FACTOR A1D (HSFA1D)
AT1G32380	PRS2	PHOSPHORIBOSYL PYROPHOSPHATE (PRPP) SYNTHASE 2 (PRS2)
AT1G32400	TOM2A	TOBAMOVIRUS MULTIPLICATION 2A (TOM2A)
AT1G32460	AT1G32460	AT1G32460
AT1G32530	PIR2	PP2CA INTERACTING RING FINGER PROTEIN 2 (PIR2)
AT1G32550	FdC2	FERREDOXIN C 2 (FdC2)
AT1G32610	AT1G32610	AT1G32610
AT1G32620	AT1G32620	AT1G32620
AT1G32630	AT1G32630	AT1G32630
AT1G32700	AT1G32700	AT1G32700
AT1G32900	GBSS1	GRANULE BOUND STARCH SYNTHASE 1 (GBSS1)
AT1G32920	AT1G32920	AT1G32920
AT1G32928	AT1G32928	AT1G32928
AT1G32940	SBT3.5	(SBT3.5); (ATSBT3.5)
AT1G33030	AT1G33030	AT1G33030
AT1G33040	NACA5	NASCENT POLYPEPTIDE-ASSOCIATED COMPLEX SUBUNIT ALPHA-LIKE PROTEIN 5 (NACA5)
AT1G33060	NAC014	NAC 014 (ANAC014);NAC 014 (NAC014)
AT1G33250	AT1G33250	AT1G33250
AT1G33260	AT1G33260	AT1G33260
AT1G33270	AT1G33270	AT1G33270
AT1G33490	AT1G33490	AT1G33490
AT1G33500	AT1G33500	AT1G33500
AT1G33520	MOS2	MODIFIER OF SNC1, 2 (MOS2)
AT1G33590	AT1G33590	AT1G33590
AT1G33780	AT1G33780	AT1G33780
AT1G33970	IAN9	IMMUNE ASSOCIATED NUCLEOTIDE BINDING 9 (IAN9)
AT1G33980	UPF3	(ATUPF3); (UPF3)
AT1G34190	NAC017	NAC DOMAIN CONTAINING PROTEIN 17 (NAC017);REGULATORS OF AOX1A 2 (RAO2);NAC DOMAIN CONTAINING PROTEIN 17 (anac017)
AT1G34370	STOP1	(ATSTOP1);SENSITIVE TO PROTON RHIZOTOXICITY 1 (STOP1)
AT1G34420	AT1G34420	AT1G34420
AT1G34430	EMB3003	EMBRYO DEFECTIVE 3003 (EMB3003)
AT1G35340	AT1G35340	AT1G35340
AT1G35350	AT1G35350	AT1G35350
AT1G43890	RAB18	ARABIDOPSIS RAB GTPASE HOMOLOG C1 (ATRAB-C1);RAB GTPASE HOMOLOG 18-1 (RAB18-1);ARABIDOPSIS RAB GTPASE HOMOLOG C1 (ATRABC1);ARABIDOPSIS RAB GTPASE HOMOLOG B18 (ATRAB18);RAB GTPASE HOMOLOG B18 (RAB18);RAB GTPASE HOMOLOG C1 (RABC1)
AT1G44125	AT1G44125	AT1G44125
AT1G44446	CH1	ARABIDOPSIS THALIANA CHLOROPHYLL A OXYGENASE (ATCAO);CHLOROPHYLL A OXYGENASE (CAO);CHLORINA 1 (CH1)
AT1G44750	PUP11	PURINE PERMEASE 11 (ATPUP11);PURINE PERMEASE 11 (PUP11)
AT1G47870	ATE2F2	(E2FC);ARABIDOPSIS THALIANA HOMOLOG OF E2F C (ATE2FC); (ATE2F2)
AT1G48110	ECT7	EVOLUTIONARILY CONSERVED C-TERMINAL REGION 7 (ECT7)
AT1G48140	DPMS3	DOLICHOL PHOSPHATE MANNOSE SYNTHASE 3 (DPMS3)
AT1G48175	emb2191	TRNA ADENOSINE DEAMINASE 2 (TAD2);EMBRYO DEFECTIVE 2191 (emb2191); (ATTAD2)
AT1G48300	DGAT3	DIACYLGLYCEROL ACYLTRANSFERASE 3 (DGAT3)
AT1G48320	DHNAT1	DHNA-COA THIOESTERASE 1 (DHNAT1)
AT1G48410	AGO1	ARGONAUTE 1 (AGO1); (ICU9); (ATAGO1)
AT1G48430	AT1G48430	AT1G48430
AT1G48440	AT1G48440	AT1G48440
AT1G48450	AT1G48450	AT1G48450
AT1G48460	AT1G48460	AT1G48460
AT1G48600	PMEAMT	PHOSPHOETHANOLAMINE N-METHYLTRANSFERASE (PMEAMT);PHOSPHOETHANOLAMINE METHYLTRANSFERASE2 (ATPMT2); (AtPMEAMT)
AT1G48630	RACK1B_AT	RECEPTOR FOR ACTIVATED C KINASE 1B (RACK1B);RECEPTOR FOR ACTIVATED C KINASE 1B (RACK1B_AT)
AT1G48830	AT1G48830	AT1G48830
AT1G48840	AT1G48840	AT1G48840
AT1G48850	EMB1144	EMBRYO DEFECTIVE 1144 (EMB1144)
AT1G48920	NUC-L1	NUCLEOLIN LIKE 1 (ATNUC-L1);PARALLEL 1 (PARL1);NUCLEOLIN 1 (NUC1);NUCLEOLIN LIKE 1 (NUC-L1)
AT1G49180	AT1G49180	AT1G49180
AT1G49200	ATL75	ARABIDOPSIS T??XICOS EN LEVADURA 75 (ATL75)
AT1G49500	AT1G49500	AT1G49500
AT1G49510	emb1273	DELAYED PALE-GREENING1 (DPG1);EMBRYO DEFECTIVE 1273 (emb1273)
AT1G49520	AT1G49520	AT1G49520
AT1G49600	RBP47A	RNA-BINDING PROTEIN 47A (RBP47A);RNA-BINDING PROTEIN 47A (ATRBP47A)
AT1G49660	CXE5	CARBOXYESTERASE 5 (CXE5);CARBOXYESTERASE 5 (AtCXE5)
AT1G49760	PAB8	POLY(A) BINDING PROTEIN 8 (PABP8);POLY(A) BINDING PROTEIN 8 (PAB8)
AT1G49950	TRB1	TELOMERE REPEAT BINDING FACTOR 1 (ATTRB1);TELOMERE REPEAT BINDING FACTOR 1 (TRB1)
AT1G49970	CLPR1	CLP PROTEASE PROTEOLYTIC SUBUNIT 1 (CLPR1); (CLPR1);SUPPRESSOR OF VARIEGATION 2 (SVR2);NUCLEAR CLPP 5 (NCLPP5)
AT1G50010	TUA2	TUBULIN ALPHA-2 CHAIN (TUA2)
AT1G50040	AT1G50040	AT1G50040
AT1G50430	DWF5	DWARF 5 (DWF5);PARVA (PA);DELTA5,7-STEROL DELTA7 REDUCTASE (7RED);STEROL DELTA7 REDUCTASE (ST7R);LEPIDA (LE)
AT1G50450	AT1G50450	AT1G50450
AT1G50730	AT1G50730	AT1G50730
AT1G50740	AT1G50740	AT1G50740
AT1G50910	AT1G50910	AT1G50910
AT1G50920	NOG1-1	(NOG1-1)
AT1G51060	HTA10	HISTONE H2A 10 (HTA10)
AT1G51090	ATHMAD1	(ATHMAD1);HEAVY METAL ASSOCIATED PROTEIN 9 (ATHMP09)
AT1G51140	FBH3	FLOWERING BHLH 3 (FBH3);ATCFL1 ASSOCIATED PROTEIN 1 (CFLAP1);ABA-RESPONSIVE KINASE SUBSTRATE 1 (AKS1)
AT1G51400	AT1G51400	AT1G51400
AT1G51540	AT1G51540	AT1G51540
AT1G51550	AT1G51550	AT1G51550
AT1G51560	ONE2	ONEIRIC2 (ONE2)
AT1G51660	MKK4	ARABIDOPSIS THALIANA MITOGEN-ACTIVATED PROTEIN KINASE KINASE 4 (ATMKK4);ARABIDOPSIS THALIANA MITOGEN-ACTIVATED PROTEIN KINASE KINASE 4 (ATMEK4);MITOGEN-ACTIVATED PROTEIN KINASE KINASE 4 (MKK4)
AT1G51670	HTT5	HEAT-INDUCED TAS1 TARGET 5 (HTT5)
AT1G51805	SIF3	STRESS INDUCED FACTOR 3 (SIF3)
AT1G52220	CURT1C	CURVATURE THYLAKOID 1C (CURT1C)
AT1G52230	PSAH2	PHOTOSYSTEM I SUBUNIT H2 (PSAH2); (PSI-H);PHOTOSYSTEM I SUBUNIT H-2 (PSAH-2)
AT1G52320	AT1G52320	AT1G52320
AT1G52347	AT1G52347	AT1G52347
AT1G52360	AT1G52360	AT1G52360
AT1G52870	AT1G52870	AT1G52870
AT1G52980	AtNug2	NUCLEAR/NUCLEOLAR GTPASE 2 (Nug2);NUCLEAR/NUCLEOLAR GTPASE 2 (AtNug2)
AT1G53100	AT1G53100	AT1G53100
AT1G53120	AT1G53120	AT1G53120
AT1G53200	AT1G53200	AT1G53200
AT1G53220	AT1G53220	AT1G53220
AT1G53280	DJ1B	DJ-1 HOMOLOG B (AtDJ1B); (DJ-1B);DJ-1 HOMOLOG B (DJ1B)
AT1G53320	TLP7	TUBBY LIKE PROTEIN 7 (AtTLP7);TUBBY LIKE PROTEIN 7 (TLP7)
AT1G53350	AT1G53350	AT1G53350
AT1G53380	AT1G53380	AT1G53380
AT1G53460	AT1G53460	AT1G53460
AT1G53500	MUM4	MUCILAGE-MODIFIED 4 (MUM4);ARABIDOPSIS THALIANA MUCILAGE-MODIFIED 4 (ATMUM4);ARABIDOPSIS THALIANA RHAMNOSE BIOSYNTHESIS 2 (ATRHM2);RHAMNOSE BIOSYNTHESIS 2 (RHM2)
AT1G53580	GLY3	GLYOXALASE 2-3 (GLX2-3);ETHYLMALONIC ENCEPHALOPATHY PROTEIN1 (ETHE1);GLYOXALASE II 3 (GLY3);ETHE1-LIKE (ETHE1)
AT1G53645	AT1G53645	AT1G53645
AT1G53710	AT1G53710	AT1G53710
AT1G53840	PME1	PECTIN METHYLESTERASE 1 (PME1);PECTIN METHYLESTERASE 1 (ATPME1)
AT1G53850	PAE1	20S PROTEASOME ALPHA SUBUNIT E1 (PAE1);ARABIDOPSIS 20S PROTEASOME ALPHA SUBUNIT E1 (ATPAE1)
AT1G54080	UBP1A	OLIGOURIDYLATE-BINDING PROTEIN 1A (UBP1A)
AT1G54100	ALDH7B4	ALDEHYDE DEHYDROGENASE 7B4 (ALDH7B4)
AT1G54110	AT1G54110	AT1G54110
AT1G54115	CCX4	CATION CALCIUM EXCHANGER 4 (ATCCX4);CATION CALCIUM EXCHANGER 4 (CCX4); (XS2)
AT1G54130	RSH3	(AT-RSH3);RELA/SPOT HOMOLOG 3 (ATRSH3);RELA/SPOT HOMOLOG 3 (RSH3)
AT1G54260	AT1G54260	AT1G54260
AT1G54290	AT1G54290	AT1G54290
AT1G54360	TAF6B	TBP-ASSOCIATED FACTOR 6B (TAF6B);TBP-ASSOCIATED FACTOR 6B3 (TAF6b3)
AT1G54690	GAMMA-H2AX	(H2AXb);HISTONE H2A 3 (HTA3);GAMMA H2AX (G-H2AX);GAMMA HISTONE VARIANT H2AX (GAMMA-H2AX)
AT1G55080	MED9	(MED9)
AT1G55090	AT1G55090	AT1G55090
AT1G55170	FLL3	FLX-LIKE 3 (FLL3)
AT1G55350	DEK1	EMBRYO DEFECTIVE 80 (EMB80);DEFECTIVE KERNEL 1 (DEK1);EMBRYO DEFECTIVE 1275 (EMB1275); (ATDEK1)
AT1G55365	AT1G55365	AT1G55365
AT1G55450	AT1G55450	AT1G55450
AT1G55490	CPN60B	(CPNB1);CHAPERONIN-60BETA1 (CPN60BETA1);CHAPERONIN 60 BETA (CPN60B);LESION INITIATION 1 (LEN1)
AT1G55530	BTL06	BCA2A ZINC FINGER ATL 6 (BTL06)
AT1G55803	AT1G55803	AT1G55803
AT1G55810	UKL3	URIDINE/CYTIDINE KINASE 3 (UCK3);URIDINE KINASE-LIKE 3 (UKL3)
AT1G55910	ZIP11	ZINC TRANSPORTER 11 PRECURSOR (ZIP11)
AT1G55915	WSS1A	WSS1/SPRTN TYPE REPAIR PROTEASE A (WSS1A)
AT1G55930	AT1G55930	AT1G55930
AT1G55960	AT1G55960	AT1G55960
AT1G56045	AT1G56045	AT1G56045
AT1G56070	LOS1	LOW EXPRESSION OF OSMOTICALLY RESPONSIVE GENES 1 (LOS1);LOW EXPRESSION OF OSMOTICALLY RESPONSIVE GENES 1 (AT1G56075.1)
AT1G56140	AT1G56140	AT1G56140
AT1G56165	AT1G56165	AT1G56165
AT1G56170	NF-YC2	(HAP5B);NUCLEAR FACTOR Y, SUBUNIT C2 (NF-YC2); (ATHAP5B)
AT1G56200	emb1303	GLUCOSE SENSITIVE MUTANT 3 (GSM3);EMBRYO DEFECTIVE 1303 (emb1303)
AT1G56310	ATRM2	ATRIMMER2 (ATRM2)
AT1G56340	CRT1a	CALRETICULIN 1A (CRT1a); (AtCRT1a);CALRETICULIN 1 (CRT1)
AT1G56345	AT1G56345	AT1G56345
AT1G56350	AT1G56350	AT1G56350
AT1G56500	SOQ1	SUPPRESSOR OF QUENCHING 1 (SOQ1)
AT1G56510	WRR4	WHITE RUST RESISTANCE 4 A (WRR4A);ACTIVATED DISEASE RESISTANCE 2 (ADR2);WHITE RUST RESISTANCE 4 (WRR4)
AT1G56540	AT1G56540	AT1G56540
AT1G56590	ZIP4	ZIG SUPPRESSOR 4 (ZIP4);ADAPTOR PROTEIN-3 MU-ADAPTIN (AP3M)
AT1G57680	CAND1	CANDIDATE G-PROTEIN COUPLED RECEPTOR 1 (CAND1)
AT1G57990	PUP18	PURINE PERMEASE 18 (ATPUP18);PURINE PERMEASE 18 (PUP18)
AT1G58025	AT1G58025	AT1G58025
AT1G58180	BCA6	A. THALIANA BETA CARBONIC ANHYDRASE 6 (ATBCA6);BETA CARBONIC ANHYDRASE 6 (BCA6)
AT1G58200	MSL3	MSCS-LIKE 3 (MSL3)
AT1G58210	EMB1674	NETWORKED 2A (NET2A);EMBRYO DEFECTIVE 1674 (EMB1674)
AT1G58220	DRMY1	DEVELOPMENT RELATED MYB-LIKE1 (DRMY1)
AT1G58440	XF1	DROUGHT HYPERSENSITIVE 2 (DRY2);SQUALENE EPOXIDASE 1 (SQE1); (XF1)
AT1G58602	RPP7	RECOGNITION OF PERONOSPORA PARASITICA 7 (RPP7)
AT1G59820	ALA3	AMINOPHOSPHOLIPID ATPASE 3 (ALA3)
AT1G59870	PEN3	ARABIDOPSIS PLEIOTROPIC DRUG RESISTANCE 8 (ATPDR8);ARABIDOPSIS THALIANA ATP-BINDING CASSETTE G36 (ATABCG36);ATP-BINDING CASSETTE G36 (ABCG36);PLEIOTROPIC DRUG RESISTANCE 8 (PDR8);PENETRATION 3 (PEN3)
AT1G59910	FORMIN7	FORMIN HOMOLOGUE 7 (FORMIN7)
AT1G60010	AT1G60010	AT1G60010
AT1G60070	AP1G1	AP-1 COMPLEX GAMMA SUBUNIT 1 (AP1G1)
AT1G60080	AT1G60080	AT1G60080
AT1G60190	PUB19	(AtPUB19);PLANT U-BOX 19 (PUB19)
AT1G60440	PANK1	PANTOTHENATE KINASE 1 (ATPANK1); (ATCOAA);PANTOTHENATE KINASE 1 (PANK1)
AT1G60600	ABC4	ABERRANT CHLOROPLAST DEVELOPMENT 4 (ABC4)
AT1G60660	CB5LP	(B5 #5);CYTOCHROME B5-LIKE PROTEIN (CB5LP);ARABIDOPSIS CYTOCHROME B5-LIKE PROTEIN (ATCB5LP)
AT1G60780	HAP13	ADAPTOR PROTEIN-1 MU-ADAPTIN 2 (AP1M2);HAPLESS 13 (HAP13)
AT1G61010	CPSF73-I	CLEAVAGE AND POLYADENYLATION SPECIFICITY FACTOR 73-I (CPSF73-I)
AT1G61020	AT1G61020	AT1G61020
AT1G61100	AT1G61100	AT1G61100
AT1G61140	EDA16	SNF2-RING-HELICASE?LIKE 4 (FRG4);EMBRYO SAC DEVELOPMENT ARREST 16 (EDA16)
AT1G61210	DWA3	DWD HYPERSENSITIVE TO ABA 3 (DWA3);KATANIN P80 SUBUNIT 2 (KTN80.2)
AT1G61275	U12	U12 SMALL NUCLEOLAR RNA (U12)
AT1G61380	SD1-29	S-DOMAIN-1 29 (SD1-29);IPOOLIGOSACCHARIDE-SPECIFIC REDUCED ELICITATION (LORE)
AT1G61440	AT1G61440	AT1G61440
AT1G61450	AT1G61450	AT1G61450
AT1G61570	TIM13	TRANSLOCASE OF THE INNER MITOCHONDRIAL MEMBRANE 13 (TIM13)
AT1G61640	AT1G61640	AT1G61640
AT1G61790	OST3/6	ATU (ARTUMES);OLIGOSACCHARYLTRANSFERASE SUBUNIT 3/6 (OST3/6)
AT1G61810	BGLU45	BETA-GLUCOSIDASE 45 (BGLU45)
AT1G61970	MTERF29	(MTERF29)
AT1G62200	NPF8.5	PEPTIDE TRANSPORTER 6 (PTR6); (ATNPF8.5);NRT1/ PTR FAMILY 8.5 (NPF8.5); (AtPTR6)
AT1G62590	PPR-AC	(ATPPR-AC);PENTATRICOPEPTIDE (PPR) ADENYLATE CYCLASE (PPR-AC)
AT1G62680	AT1G62680	AT1G62680
AT1G62730	AT1G62730	AT1G62730
AT1G62740	Hop2	HOP2 (Hop2)
AT1G62870	AT1G62870	AT1G62870
AT1G62880	CNIH3	(CNIH3)
AT1G62960	ACS10	ACC SYNTHASE 10 (ACS10)
AT1G63080	AT1G63080	AT1G63080
AT1G63090	PP2-A11	PHLOEM PROTEIN 2-A11 (PP2-A11);PHLOEM PROTEIN 2-A11 (AtPP2-A11)
AT1G63260	TET10	TETRASPANIN10 (TET10)
AT1G63290	AT1G63290	AT1G63290
AT1G63390	AT1G63390	AT1G63390
AT1G63400	AT1G63400	AT1G63400
AT1G63510	AT1G63510	AT1G63510
AT1G63720	AT1G63720	AT1G63720
AT1G63740	AT1G63740	AT1G63740
AT1G63780	IMP4	(IMP4)
AT1G63790	AT1G63790	AT1G63790
AT1G63810	AT1G63810	AT1G63810
AT1G63830	AT1G63830	AT1G63830
AT1G63855	AT1G63855	AT1G63855
AT1G63860	AT1G63860	AT1G63860
AT1G63880	AT1G63880	AT1G63880
AT1G63900	DAL1	SUPPRESSOR OF PPI1 LOCUS 1 (SP1);DIAP1-LIKE PROTEIN 1 (DAL1)
AT1G64090	RTNLB3	RETICULON 3 (RTN3);RETICULAN LIKE PROTEIN B3 (RTNLB3)
AT1G64120	AT1G64120	AT1G64120
AT1G64140	AT1G64140	AT1G64140
AT1G64150	BICAT1	PHOTOSYNTHESIS AFFECTED MUTANT71 (PAM71);BIVALENT CATION TRANSPORTER 1 (BICAT1);CA(2+)/H(+) ANTIPORTER1 (CCHA1)
AT1G64185	GLXI-LIKE;5	GLYOXALASE I-LIKE;5 (GLXI-LIKE;5)
AT1G64220	TOM7-2	TRANSLOCASE OF OUTER MEMBRANE 7 KDA SUBUNIT 2 (TOM7-2)
AT1G64230	UBC28	UBIQUITIN-CONJUGATING ENZYME 28 (UBC28)
AT1G64280	NPR1	NONEXPRESSER OF PR GENES 1 (NPR1);ARABIDOPSIS NONEXPRESSER OF PR GENES 1 (ATNPR1);NON-INDUCIBLE IMMUNITY 1 (NIM1);SALICYLIC ACID INSENSITIVE 1 (SAI1)
AT1G64385	AT1G64385	AT1G64385
AT1G64460	PI4Kgamma2	(PI4Kgamma2)
AT1G64500	THRUMIN1	(THRUMIN1)
AT1G64510	PRPS6	PLASTID RIBOSOMAL PROTEIN OF THE 30S SUBUNIT 6 (PRPS6)
AT1G64550	ABCF3	GENERAL CONTROL NON-REPRESSIBLE 3 (ATGCN3);GENERAL CONTROL NON-REPRESSIBLE 3 (GCN3);ATP-BINDING CASSETTE F3 (ABCF3); (ATGCN20);SUSCEPTIBLE TO CORONATINE-DEFICIENT PST DC3000 5 (SCORD5);GENERAL CONTROL NON-REPRESSIBLE 20 (GCN20); (ATABCF3)
AT1G64760	ZET	ZERZAUST (ZET);HYPERSENSITIVE TO EXCESS BORON 1 (HEB1)
AT1G64850	AT1G64850	AT1G64850
AT1G64860	SIGA	(RPOD1);SIGMA FACTOR A (SIGA);RNA POLYMERASE SIGMA SUBUNIT 1 (SIG1);RNAPOLYMERASE SIGMA SUBUNIT 2 (SIG2); (SIGB)
AT1G65020	AT1G65020	AT1G65020
AT1G65030	AT1G65030	AT1G65030
AT1G65486	STMP4	(STMP4)
AT1G65490	STMP5	(STMP5)
AT1G65820	AT1G65820	AT1G65820
AT1G65830	AT1G65830	AT1G65830
AT1G65840	PAO4	POLYAMINE OXIDASE 4 (PAO4);POLYAMINE OXIDASE 4 (ATPAO4)
AT1G65930	cICDH	CYTOSOLIC NADP+-DEPENDENT ISOCITRATE DEHYDROGENASE (cICDH)
AT1G65950	ABC1K14	(ABC1K14)
AT1G66150	TMK1	TRANSMEMBRANE KINASE 1 (TMK1)
AT1G66500	AT1G66500	AT1G66500
AT1G66510	AT1G66510	AT1G66510
AT1G66580	SAG24	RIBOSOMAL PROTEIN L10 C (RPL10C);SENESCENCE ASSOCIATED GENE 24 (SAG24)
AT1G66840	PMI2	PLASTID MOVEMENT IMPAIRED 2 (PMI2);WEAK CHLOROPLAST MOVEMENT UNDER BLUE LIGHT 2 (WEB2)
AT1G66920	AT1G66920	AT1G66920
AT1G67090	RBCS1A	RIBULOSE BISPHOSPHATE CARBOXYLASE SMALL CHAIN 1A (RBCS1A)
AT1G67230	LINC1	LITTLE NUCLEI1 (LINC1); (ATLINC1);(JAPANESE FOR NUCLEUS) 2 (KAKU2);CROWDED NUCLEI 1 (CRWN1)
AT1G67310	AT1G67310	AT1G67310
AT1G67360	LDAP1	SMALL RUBBER PARTICLE PROTEIN (SRP1);LD-ASSOCIATED PROTEIN 1 (LDAP1)
AT1G67365	AT1G67365	AT1G67365
AT1G67420	AT1G67420	AT1G67420
AT1G67430	AT1G67430	AT1G67430
AT1G67470	ZRK12	(ZRK12)
AT1G67480	AT1G67480	AT1G67480
AT1G67560	LOX6	ARABIDOPSIS THALIANA LIPOXYGENASE 6 (ATLOX6);LIPOXYGENASE 6 (LOX6)
AT1G67570	AT1G67570	AT1G67570
AT1G67840	CSK	CHLOROPLAST SENSOR KINASE (CSK)
AT1G67856	AT1G67856	AT1G67856
AT1G67880	AT1G67880	AT1G67880
AT1G67900	NPY8	(NPY8)
AT1G67930	COG5	CONSERVED OLIGOMERIC GOLGI COMPLEX 5 (COG5)
AT1G67940	ABCI17	NON-INTRINSIC ABC PROTEIN 3 (ATNAP3); (AtSTAR1);ATP-BINDING CASSETTE I17 (ABCI17);NON-INTRINSIC ABC PROTEIN 3 (NAP3);ARABIDOPSIS THALIANA NON-INTRINSIC ABC PROTEIN 3 (NAP3)
AT1G67950	BPL2	BPA1-LIKE 2 (BPL2)
AT1G67960	POD1	POLLEN DEFECTIVE IN GUIDANCE 1 (POD1)
AT1G68010	HPR	HYDROXYPYRUVATE REDUCTASE (HPR)
AT1G68020	ATTPS6	TREHALOSE -6-PHOSPHATASE SYNTHASE S6 (TPS6); (ATTPS6)
AT1G68050	FKF1	FLAVIN-BINDING, KELCH REPEAT, F BOX 1 (FKF1); (ADO3)
AT1G68140	AT1G68140	AT1G68140
AT1G68300	AT1G68300	AT1G68300
AT1G68310	AE7	AS1/2 ENHANCER7 (AE7)
AT1G68440	AT1G68440	AT1G68440
AT1G68520	BBX14	B-BOX DOMAIN PROTEIN 14 (BBX14)
AT1G68526	AT1G68526	AT1G68526
AT1G68580	AT1G68580	AT1G68580
AT1G68585	AT1G68585	AT1G68585
AT1G68590	PSRP3/1	PLASTID-SPECI&#64257;C RIBOSOMAL PROTEIN 3/1 (PSRP3/1)
AT1G68660	CLPS1	(ATCLPS1);CASEINOLYTIC PROTEASE S 1 (CLPS1)
AT1G68720	TADA	TRNA ARGININE ADENOSINE DEAMINASE (TADA);RNA ARGININE ADENOSINE DEAMINAS (TADA1);ARABIDOPSIS THALIANA TRNA ADENOSINE DEAMINASE A (ATTADA)
AT1G68830	STN7	STT7 HOMOLOG STN7 (STN7)
AT1G68840	RAV2	(AtRAV2);RELATED TO ABI3/VP1 2 (RAV2);ETHYLENE RESPONSE DNA BINDING FACTOR 2 (EDF2);RELATED TO AP2 8 (rap2.8);TEMPRANILLO 2 (TEM2)
AT1G69000	AT1G69000	AT1G69000
AT1G69010	BIM2	BES1-INTERACTING MYC-LIKE PROTEIN 2 (BIM2)
AT1G69160	BGL1	BIG GRAIN LIKE 1 (BGL1)
AT1G69252	AT1G69252	AT1G69252
AT1G69330	AT1G69330	AT1G69330
AT1G69340	AT1G69340	AT1G69340
AT1G69370	CM3	CHORISMATE MUTASE 3 (CM3); (ATCM3); (cm-3)
AT1G69390	MINE1	HOMOLOGUE OF BACTERIAL MINE 1 (ATMINE1);ACCUMULATION AND REPLICATION OF CHLOROPLASTS 12 (ARC12);HOMOLOGUE OF BACTERIAL MINE 1 (MINE1)
AT1G69460	AT1G69460	AT1G69460
AT1G69485	AT1G69485	AT1G69485
AT1G69510	AT1G69510	AT1G69510
AT1G69550	AT1G69550	AT1G69550
AT1G69620	RPL34	RIBOSOMAL PROTEIN L34 (RPL34)
AT1G69640	SBH1	SPHINGOID BASE HYDROXYLASE 1 (SBH1)
AT1G69670	CUL3B	ARABIDOPSIS THALIANA CULLIN 3B (ATCUL3B);CULLIN 3B (CUL3B)
AT1G69680	AT1G69680	AT1G69680
AT1G69760	AT1G69760	AT1G69760
AT1G69830	AMY3	ALPHA-AMYLASE-LIKE 3 (AMY3);ALPHA-AMYLASE-LIKE 3 (ATAMY3)
AT1G69870	NPF2.13	NITRATE TRANSPORTER 1.7 (NRT1.7); (ATNPF2.13);NRT1/ PTR FAMILY 2.13 (NPF2.13)
AT1G69960	PP2A	SERINE/THREONINE PROTEIN PHOSPHATASE 2A (PP2A)
AT1G69980	AT1G69980	AT1G69980
AT1G70090	LGT8	GLUCOSYL TRANSFERASE FAMILY 8 (LGT8);GALACTURONOSYLTRANSFERASE-LIKE 9 (GATL9)
AT1G70100	AT1G70100	AT1G70100
AT1G70140	FH8	FORMIN 8 (ATFH8);FORMIN HOMOLOGUE 8 (FORMIN 8);FORMIN 8 (FH8)
AT1G70160	AT1G70160	AT1G70160
AT1G70185	AT1G70185	AT1G70185
AT1G70200	RBD1	HIGH PHOTOSYNTHETIC EFFICIENCY 1 (HPE1); (RBD1)
AT1G70290	TPS8	(ATTPSC); (ATTPS8);TREHALOSE-6-PHOSPHATASE SYNTHASE S8 (TPS8)
AT1G70350	AT1G70350	AT1G70350
AT1G70490	ARFA1D	(ARFA1D); (ATARFA1D)
AT1G70520	CRK2	CYSTEINE-RICH RLK (RECEPTOR-LIKE PROTEIN KINASE) 2 (CRK2);CYSTEINE-RICH RLK2 (CRK2);ALTERED SEED GERMINATION 6 (ASG6)
AT1G70590	AT1G70590	AT1G70590
AT1G70600	AT1G70600	AT1G70600
AT1G70610	ABCB26	TRANSPORTER ASSOCIATED WITH ANTIGEN PROCESSING PROTEIN 1 (ATTAP1);ATP-BINDING CASSETTE B26 (ABCB26);TRANSPORTER ASSOCIATED WITH ANTIGEN PROCESSING PROTEIN 1 (TAP1)
AT1G70620	AT1G70620	AT1G70620
AT1G70700	TIFY7	(TIFY7);JASMONATE-ZIM-DOMAIN PROTEIN 9 (JAZ9)
AT1G70730	PGM2	PHOSPHOGLUCOMUTASE 2 (PGM2)
AT1G70810	CAR7	C2-DOMAIN ABA-RELATED7 (CAR7)
AT1G70900	AT1G70900	AT1G70900
AT1G71010	FAB1C	FORMS APLOID AND BINUCLEATE CELLS 1C (FAB1C)
AT1G71015	AT1G71015	AT1G71015
AT1G71030	MYBL2	MYB-LIKE 2 (MYBL2);ARABIDOPSIS MYB-LIKE 2 (ATMYBL2)
AT1G71080	AT1G71080	AT1G71080
AT1G71090	PILS2	PIN-LIKES 2 (PILS2)
AT1G71100	RSW10	RADIAL SWELLING 10 (RSW10)
AT1G71350	AT1G71350	AT1G71350
AT1G71490	AT1G71490	AT1G71490
AT1G71500	PSB33	LIGHT-HARVESTING-LIKE 8 (LIL8);PHOTOSYSTEM B PROTEIN 33 (PSB33)
AT1G71720	PDE338	PIGMENT DEFECTIVE 338 (PDE338);PETB/PETD STABILIZING FACTOR (BSF);PHOTOSYSTEM BIOGENESIS REGULATOR 1 (PBR1);RBCL MRNA S1 BINDING DOMAIN PROTEIN (RLSB)
AT1G71730	AT1G71730	AT1G71730
AT1G71940	AT1G71940	AT1G71940
AT1G71950	SPI-1	SUBTILISIN PROPEPTIDE-LIKE INHIBITOR 1 (SPI-1)
AT1G71960	ABCG25	ARABIDOPSIS THALIANA ATP-BINDING CASSETTE G25 (ATABCG25);ATP-BINDING CASETTE G25 (ABCG25)
AT1G72020	AT1G72020	AT1G72020
AT1G72030	GNAT10	GCN5&#8208;RELATED N&#8208;ACETYLTRANSFERASE 10 (GNAT10)
AT1G72050	TFIIIA	TRANSCRIPTION FACTOR IIIA (TFIIIA)
AT1G72170	AT1G72170	AT1G72170
AT1G72275	AT1G72275	AT1G72275
AT1G72280	ERO1	ENDOPLASMIC RETICULUM OXIDOREDUCTINS 1 (ERO1);ENDOPLASMIC RETICULUM OXIDOREDUCTINS 1 (AERO1)
AT1G72320	PUM23	PUMILIO 23 (PUM23);PUMILIO 23 (APUM23)
AT1G72360	ERF73	HYPOXIA RESPONSIVE ERF (ETHYLENE RESPONSE FACTOR) 1 (HRE1); (AtERF73);ETHYLENE RESPONSE FACTOR 73 (ERF73)
AT1G72370	P40	40S RIBOSOMAL PROTEIN SA (P40); (RPSAA); (RP40); (AP40)
AT1G72390	PHL	PHYTOCHROME-DEPENDENT LATE-FLOWERING (PHL)
AT1G72410	AT1G72410	AT1G72410
AT1G72420	AT1G72420	AT1G72420
AT1G72440	EDA25	SLOW WALKER2 (SWA2);EMBRYO SAC DEVELOPMENT ARREST 25 (EDA25)
AT1G72470	EXO70D1	EXOCYST SUBUNIT EXO70 FAMILY PROTEIN D1 (EXO70D1);EXOCYST SUBUNIT EXO70 FAMILY PROTEIN D1 (ATEXO70D1)
AT1G72480	AT1G72480	AT1G72480
AT1G72510	AT1G72510	AT1G72510
AT1G72530	RIP7	MULTIPLE ORGANELLAR RNA EDITING FACTOR 7 (MORF7);RNA EDITING-INTERACTING PROTEIN (RIP7)
AT1G72610	GER1	GERMIN-LIKE PROTEIN 1 (GER1);A. THALIANA GERMIN-LIKE PROTEIN 1 (ATGER1);GERMIN-LIKE PROTEIN 1 (GLP1)
AT1G72640	AT1G72640	AT1G72640
AT1G72645	AT1G72645	AT1G72645
AT1G72650	TRFL6	TRF-LIKE 6 (TRFL6)
AT1G72680	CAD1	CINNAMYL-ALCOHOL DEHYDROGENASE (CAD1);CINNAMYL ALCOHOL DEHYDROGENASE 1 (ATCAD1)
AT1G72690	AT1G72690	AT1G72690
AT1G72750	TIM23-2	TRANSLOCASE INNER MEMBRANE SUBUNIT 23-2 (ATTIM23-2);TRANSLOCASE INNER MEMBRANE SUBUNIT 23-2 (TIM23-2)
AT1G72820	AT1G72820	AT1G72820
AT1G72855	AT1G72855	AT1G72855
AT1G72910	TN8	TIR-NBS8 (TN8)
AT1G72930	TIR	TOLL/INTERLEUKIN-1 RECEPTOR-LIKE (TIR); (ATTN10);TIR-NUCLEOTIDE BINDING SITE FAMILY 10 (TN10)
AT1G72950	TN12	TIR-NBS12 (TN12)
AT1G72990	BGAL17	BETA-GALACTOSIDASE 17 (BGAL17)
AT1G73020	TMEM16	TRANS MEMBRANE PROTEIN 16 (TMEM16)
AT1G73030	VPS46.2	(VPS46.2);CHARGED MULTIVESICULAR BODY PROTEIN/CHROMATIN MODIFYING PROTEIN1A (CHMP1A)
AT1G73060	LPA3	LOW PSII ACCUMULATION 3 (LPA3)
AT1G73080	PEPR1	PEP1 RECEPTOR 1 (ATPEPR1);PEP1 RECEPTOR 1 (PEPR1)
AT1G73230	AT1G73230	AT1G73230
AT1G73240	AT1G73240	AT1G73240
AT1G73490	AT1G73490	AT1G73490
AT1G73530	ORRM6	ORGANELLE RNA RECOGNITION MOTIF PROTEIN 6 (ORRM6)
AT1G73540	NUDT21	NUDIX HYDROLASE HOMOLOG 21 (atnudt21);NUDIX HYDROLASE HOMOLOG 21 (NUDT21)
AT1G73670	MPK15	MAP KINASE 15 (MPK15);MAP KINASE 15 (ATMPK15)
AT1G73690	CDKD1;1	(CAK3AT);CYCLIN-DEPENDENT KINASE D1 (AT;CDKD;1);CYCLIN-DEPENDENT KINASE D1;1 (CDKD1;1)
AT1G73790	GIP2	(ATGIP2);GCP3-INTERACTING PROTEIN 2 (GIP2);GCP3-INTERACTING PROTEIN 1B (GIP1B)
AT1G73805	SARD1	SAR DEFICIENT 1 (SARD1)
AT1G73885	AT1G73885	AT1G73885
AT1G73900	AT1G73900	AT1G73900
AT1G73920	AT1G73920	AT1G73920
AT1G73980	TTM1	(ATTTM1);TRIPHOSPHATE TUNNEL METALLOENZYME 1 (TTM1)
AT1G73990	SPPA	(SPPA1);SIGNAL PEPTIDE PEPTIDASE (SPPA)
AT1G74060	AT1G74060	AT1G74060
AT1G74100	SOT16	SULFOTRANSFERASE 16 (SOT16);ARABIDOPSIS SULFOTRANSFERASE 5A (ATST5A);CORONATINE INDUCED-7 (CORI-7);SULFOTRANSFERASE 16 (ATSOT16)
AT1G74270	AT1G74270	AT1G74270
AT1G74280	AT1G74280	AT1G74280
AT1G74310	HSP101	HEAT SHOCK PROTEIN 101 (ATHSP101); (HOT1);HEAT SHOCK PROTEIN 101 (HSP101)
AT1G74370	AT1G74370	AT1G74370
AT1G74380	XXT5	XYLOGLUCAN XYLOSYLTRANSFERASE 5 (XXT5)
AT1G74390	NEN3	NAC45/86-DEPENDENT EXONUCLEASE-DOMAIN PROTEIN 3 (NEN3)
AT1G74400	AT1G74400	AT1G74400
AT1G74440	MHL	(MHL)
AT1G74450	ROH1D	(ROH1D)
AT1G74470	AT1G74470	AT1G74470
AT1G74510	AT1G74510	AT1G74510
AT1G74560	NRP1	NAP1-RELATED PROTEIN 1 (NRP1)
AT1G74730	RIQ2	(RIQ2)
AT1G74780	AT1G74780	AT1G74780
AT1G74840	AT1G74840	AT1G74840
AT1G74870	AT1G74870	AT1G74870
AT1G74929	AT1G74929	AT1G74929
AT1G74940	AT1G74940	AT1G74940
AT1G74950	TIFY10B	(TIFY10B);JASMONATE-ZIM-DOMAIN PROTEIN 2 (JAZ2)
AT1G75125	AT1G75125	AT1G75125
AT1G75170	AT1G75170	AT1G75170
AT1G75180	AT1G75180	AT1G75180
AT1G75190	AT1G75190	AT1G75190
AT1G75200	AT1G75200	AT1G75200
AT1G75210	AT1G75210	AT1G75210
AT1G75270	DHAR2	DEHYDROASCORBATE REDUCTASE 2 (DHAR2)
AT1G75295	AT1G75295	AT1G75295
AT1G75335	AT1G75335	AT1G75335
AT1G75340	AT1G75340	AT1G75340
AT1G75350	emb2184	EMBRYO DEFECTIVE 2184 (emb2184)
AT1G75420	AT1G75420	AT1G75420
AT1G75440	UBC16	UBIQUITIN-CONJUGATING ENZYME 16 (UBC16)
AT1G75460	AT1G75460	AT1G75460
AT1G75510	AT1G75510	AT1G75510
AT1G75570	AT1G75570	AT1G75570
AT1G75650	AT1G75650	AT1G75650
AT1G75660	XRN3	5'-3' EXORIBONUCLEASE 3 (AtXRN3);5'-3' EXORIBONUCLEASE 3 (XRN3)
AT1G75690	LQY1	LOW QUANTUM YIELD OF PHOTOSYSTEM II 1 (LQY1)
AT1G75700	HVA22G	HVA22-LIKE PROTEIN G (HVA22G)
AT1G75730	AT1G75730	AT1G75730
AT1G75740	AT1G75740	AT1G75740
AT1G75810	AT1G75810	AT1G75810
AT1G75860	AT1G75860	AT1G75860
AT1G75870	AT1G75870	AT1G75870
AT1G75945	AT1G75945	AT1G75945
AT1G75970	AT1G75970	AT1G75970
AT1G76050	AT1G76050	AT1G76050
AT1G76060	EMB1793	COMPLEX I ASSEMBLY FACTOR 1 (CIAF1);EMBRYO DEFECTIVE 1793 (EMB1793)
AT1G76065	AT1G76065	AT1G76065
AT1G76080	CDSP32	ARABIDOPSIS THALIANA CHLOROPLASTIC DROUGHT-INDUCED STRESS PROTEIN OF 32 KD (ATCDSP32);TRX-LIKE 1 (TRXL1);CHLOROPLASTIC DROUGHT-INDUCED STRESS PROTEIN OF 32 KD (CDSP32)
AT1G76100	PETE1	PLASTOCYANIN 1 (PETE1)
AT1G76160	sks5	SKU5 SIMILAR 5 (sks5)
AT1G76170	AT1G76170	AT1G76170
AT1G76200	AT1G76200	AT1G76200
AT1G76300	SMD3A	SNRNP CORE PROTEIN SMD3 (SMD3A)
AT1G76320	FRS4	CHLOROPLAST DIVISION MUTANT 25 (CPD25);FAR1-RELATED SEQUENCE 4 (FRS4)
AT1G76460	AT1G76460	AT1G76460
AT1G76490	HMG1	HYDROXY METHYLGLUTARYL COA REDUCTASE 1 (HMG1);MIRNA ACTION DEFICIENT 3 (MAD3); (AtHMGR1);3-HYDROXY-3-METHYLGLUTARYL COA REDUCTASE 1 (HMGR1)
AT1G76570	LHCB7	(ATLHCB7);LIGHT-HARVESTING COMPLEX B7 (LHCB7)
AT1G76580	AT1G76580	AT1G76580
AT1G76590	PLATZ2	(PLATZ2)
AT1G76600	AT1G76600	AT1G76600
AT1G76630	SKI3	WAX RESTORER (WAR1); (SKI3)
AT1G76670	URGT1	UDP-RHA/UDP-GAL TRANSPORTER 1 (URGT1)
AT1G76680	OPR1	12-OXOPHYTODIENOATE REDUCTASE 1 (OPR1)
AT1G76700	AT1G76700	AT1G76700
AT1G76730	COG0212	CLUSTERS OF ORTHOLOGOUS GROUP 212 (COG0212)
AT1G76940	NSRA	(NSRA)
AT1G76970	TOL4	TOM1-LIKE 4 (TOL4)
AT1G77060	AT1G77060	AT1G77060
AT1G77122	AT1G77122	AT1G77122
AT1G77130	PGSIP2	GLUCURONIC ACID SUBSTITUTION OF XYLAN 3 (GUX3);PLANT GLYCOGENIN-LIKE STARCH INITIATION PROTEIN 2 (PGSIP2)
AT1G77190	AT1G77190	AT1G77190
AT1G77290	AT1G77290	AT1G77290
AT1G77410	BGAL16	BETA-GALACTOSIDASE 16 (BGAL16)
AT1G77420	MAGL5	(MAGL5)
AT1G77450	NAC032	NAC DOMAIN CONTAINING PROTEIN 32 (anac032); (NAC32);NAC DOMAIN CONTAINING PROTEIN 32 (NAC032)
AT1G77480	AT1G77480	AT1G77480
AT1G77490	TAPX	THYLAKOIDAL ASCORBATE PEROXIDASE (TAPX)
AT1G77600	PDS5B	(ATPDS5B); (PDS5B)
AT1G77630	LYM3	LYSM-CONTAINING RECEPTOR PROTEIN 3 (LYP3);LYSIN-MOTIF (LYSM) DOMAIN PROTEIN 3 (LYM3)
AT1G77660	AT1G77660	AT1G77660
AT1G77680	RRP44B	RRP44 HOMOLOG B (RRP44B);SUPPRESSOR OF VARICOSE (SOV); (ATRRP44B)
AT1G77690	LAX3	LIKE AUX1 3 (LAX3)
AT1G77700	UFM1	OSMOTIN 34-LIKE (OSML);UBIQUITIN FOLD MODIFIER 1 (UFM1)
AT1G77800	PRE2	PACLOBUTRAZOL RESISTANCE2 (PRE2); (PRE2)
AT1G77890	ATG14A	BECLIN 1-ASSOCIATED AUTOPHAGY-RELATED KEY REGULATOR 14A (ATG14A)
AT1G77930	DJC65	DNA J PROTEIN C65 (DJC65)
AT1G77940	RPL30B	(RPL30B)
AT1G78000	SULTR1;2	SULFATE TRANSPORTER 1;2 (SULTR1;2);SELENATE RESISTANT 1 (SEL1)
AT1G78010	TRME	(TRME)
AT1G78070	AT1G78070	AT1G78070
AT1G78100	AUF1	AUXIN UP-REGULATED F-BOX PROTEIN 1 (AUF1)
AT1G78140	AT1G78140	AT1G78140
AT1G78270	UGT85A4	UDP-GLUCOSYL TRANSFERASE 85A4 (UGT85A4);UDP-GLUCOSYL TRANSFERASE 85A4 (AtUGT85A4)
AT1G78280	AT1G78280	AT1G78280
AT1G78420	DA2	DA (LARGE IN CHINESE) 2 (DA2)
AT1G78550	AT1G78550	AT1G78550
AT1G78560	BASS1	BILE ACID:SOD-IUM SYM-PORT-ER 1 (BASS1)
AT1G78570	RHM1	RHAMNOSE BIOSYNTHESIS 1 (RHM1);ARABIDOPSIS THALIANA RHAMNOSE BIOSYNTHESIS 1 (ATRHM1);REPRESSOR OF LRX1 1 (ROL1)
AT1G78590	NADK3	ARABIDOPSIS THALIANA NADH KINASE 3 (ATNADK-3);NAD(H) KINASE 3 (NADK3)
AT1G78600	LZF1	LIGHT-REGULATED ZINC FINGER PROTEIN 1 (LZF1);B-BOX DOMAIN PROTEIN 22 (BBX22)
AT1G78620	VTE6	VITAMIN E DEFICIENT6 (VTE6)
AT1G78630	emb1473	EMBRYO DEFECTIVE 1473 (emb1473)
AT1G78650	POLD3	(POLD3)
AT1G78670	GGH3	GAMMA-GLUTAMYL HYDROLASE 3 (GGH3);GAMMA-GLUTAMYL HYDROLASE 3 (ATGGH3)
AT1G78680	GGH2	GAMMA-GLUTAMYL HYDROLASE 2 (GGH2);GAMMA-GLUTAMYL HYDROLASE 2 (ATGGH2)
AT1G78790	MHF2	(ATMHF2);ARABIDOPSIS HOMOLOG OF MAMMALIAN MHF2 (MHF2)
AT1G78800	AT1G78800	AT1G78800
AT1G78830	MNB1	(MNB1)
AT1G78870	UBC35	UBIQUITIN CONJUGATING ENZYME 13A (UBC13A);UBIQUITIN-CONJUGATING ENZYME 35 (UBC35)
AT1G78895	AT1G78895	AT1G78895
AT1G78900	VHA-A	VACUOLAR ATP SYNTHASE SUBUNIT A (VHA-A)
AT1G78995	AT1G78995	AT1G78995
AT1G79000	HAC1	HISTONE ACETYLTRANSFERASE OF THE CBP FAMILY 1 (HAC1)
AT1G79030	AT1G79030	AT1G79030
AT1G79040	PSBR	PHOTOSYSTEM II SUBUNIT R (PSBR)
AT1G79190	AT1G79190	AT1G79190
AT1G79240	AT1G79240	AT1G79240
AT1G79340	MC4	METACASPASE 4 (AtMC4);METACASPASE 2D (AtMCP2d);METACASPASE 2D (MCP2d);METACASPASE 4 (MC4)
AT1G79350	EMB1135	EMBRYO DEFECTIVE 1135 (EMB1135);FORGETTER 1 (FGT1)
AT1G79440	ALDH5F1	ENLARGED FIL EXPRESSION DOMAIN 1 (ENF1);ALDEHYDE DEHYDROGENASE 5F1 (ALDH5F1);SUCCINIC SEMIALDEHYDE DEHYDROGENASE 1 (SSADH1);SUCCINIC SEMIALDEHYDE DEHYDROGENASE (SSADH)
AT1G79460	GA2	GA REQUIRING 2 (GA2);ARABIDOPSIS THALIANA ENT-KAURENE SYNTHASE (ATKS);ARABIDOPSIS THALIANA ENT-KAURENE SYNTHASE 1 (ATKS1);ENT-KAURENE SYNTHASE 1 (KS1); (KS)
AT1G79500	AtkdsA1	(ATKDO8PS); (AtkdsA1);3-DEOXY-D-MANNO-OCTULOSONATE 8-PHOSPHATE SYNTHASE (KDO8PS)
AT1G79510	AT1G79510	AT1G79510
AT1G79520	AT1G79520	AT1G79520
AT1G79550	PGK	PHOSPHOGLYCERATE KINASE (PGK); (PGKC);PHOSPHOGLYCERATE KINASE 3 (PGK3)
AT1G79560	FTSH12	FTSH PROTEASE 12 (FTSH12);EMBRYO DEFECTIVE 1047 (EMB1047);EMBRYO DEFECTIVE 156 (EMB156);EMBRYO DEFECTIVE 36 (EMB36)
AT1G79590	SYP52	(ATSYP52);SYNTAXIN OF PLANTS 52 (SYP52)
AT1G79610	NHX6	ARABIDOPSIS NA+/H+ ANTIPORTER 6 (ATNHX6);NA+/H+ ANTIPORTER 6 (NHX6)
AT1G79630	AT1G79630	AT1G79630
AT1G79650	RAD23B	RADIATION SENSITIVE23B (RAD23B);ARABIDOPSIS THALIANA ALDEHYDE OXIDASE 1 (AtAO1)
AT1G79660	AT1G79660	AT1G79660
AT1G79670	RFO1	(WAKL22);RESISTANCE TO FUSARIUM OXYSPORUM 1 (RFO1)
AT1G79720	AT1G79720	AT1G79720
AT1G79730	ELF7	EARLY FLOWERING 7 (ELF7)
AT1G79750	NADP-ME4	NADP-MALIC ENZYME 4 (NADP-ME4);ARABIDOPSIS THALIANA NADP-MALIC ENZYME 4 (ATNADP-ME4)
AT1G79790	FHY1	(PYRP1);FLAVIN MONONUCLEOTIDE HYDROLASE 1 (FHY1);ARABIDOPSIS THALIANA CHLOROPLAST FMN HYDROLASE 1 (ATCPFHY1)
AT1G79810	TED3	REVERSAL OF THE DET PHENOTYPE 3 (TED3);ARABIDOPSIS PEROXIN 2 (ATPEX2);PEROXIN 2 (PEX2)
AT1G79820	SGB1	SUPPRESSOR OF G PROTEIN BETA1 (SGB1)
AT1G79830	GC5	GOLGIN CANDIDATE 5 (GC5)
AT1G79850	RPS17	RIBOSOMAL PROTEIN S17 (RPS17);PIGMENT DEFECTIVE 347 (PDE347);PLASTID RIBOSOMAL SMALL SUBUNIT PROTEIN 17 (PRPS17); (CS17)
AT1G79950	RTEL1	REGULATOR OF TELOMERE ELONGATION HELICASE1 (RTEL1)
AT1G80070	SUS2	PRE-MRNA PROCESSING 8 (PRP8);EMBRYO DEFECTIVE 14 (EMB14);EMBRYO DEFECTIVE 33 (EMB33);SUCROSE SYNTHASE 2 (SUS2);ABNORMAL SUSPENSOR 2 (SUS2);EMBRYO DEFECTIVE 177 (EMB177)
AT1G80080	TMM	RECEPTOR LIKE PROTEIN 17 (AtRLP17);TOO MANY MOUTHS (TMM)
AT1G80110	PP2-B11	PHLOEM PROTEIN 2-B11 (ATPP2-B11);PHLOEM PROTEIN 2-B11 (PP2-B11)
AT1G80150	AT1G80150	AT1G80150
AT1G80380	GLYK	GLYCERATE KINASE (GLYK)
AT1G80410	NAA15	EMBRYO DEFECTIVE 2753 (EMB2753);OMISHA (OMA);NAA15 (NAA15);MUTANT,SNC1-ENHANCING 6 (MUSE6)
AT1G80430	AT1G80430	AT1G80430
AT1G80440	KMD1	KELCH REPEAT F-BOX 20 (KFB20);KISS ME DEADLY 1 (KMD1)
AT1G80460	NHO1	(GLI1);NONHOST RESISTANCE TO P. S. PHASEOLICOLA 1 (NHO1)
AT1G80480	PTAC17	PLASTID TRANSCRIPTIONALLY ACTIVE 17 (PTAC17)
AT1G80500	TRAPPC2	(TRAPPC2)
AT1G80510	AT1G80510	AT1G80510
AT1G80550	AT1G80550	AT1G80550
AT1G80555	AT1G80555	AT1G80555
AT1G80620	AT1G80620	AT1G80620
AT1G80630	AT1G80630	AT1G80630
AT1G80670	RAE1	RNA EXPORT FACTOR 1 (RAE1)
AT1G80680	SAR3	SUPPRESSOR OF AUXIN RESISTANCE 3 (SAR3); (NUP96);PRECOCIOUS (PRE);MODIFIER OF SNC1,3 (MOS3)
AT1G80750	RPL7A	(RPL7A)
AT1G80770	PDE318	PIGMENT DEFECTIVE 318 (PDE318)
AT1G80840	WRKY40	(ATWRKY40);WRKY DNA-BINDING PROTEIN 40 (WRKY40)
AT1G80920	J8	(J8);DNA J PROTEIN C22 (DJC22);TRANSLOCON AT THE OUTER ENVELOPE MEMBRANE OF CHLOROPLASTS 12 (Toc12); (AtJ8);TRANSLOCON AT THE OUTER ENVELOPE MEMBRANE OF CHLOROPLASTS 12 (AtToc12)
AT1G80930	AT1G80930	AT1G80930
AT1G80950	LPEAT1	LYSOPHOSPHATIDYLETHANOLAMINE ACYLTRANSFERASE1 (LPEAT1); (ATLPEAT1)
AT1G80960	AT1G80960	AT1G80960
AT2G01180	PAP1	PHOSPHATIDIC ACID PHOSPHATASE 1 (ATPAP1);LIPID PHOSPHATE PHOSPHATASE 1 (LPP1); (ATLPP1);PHOSPHATIDIC ACID PHOSPHATASE 1 (PAP1)
AT2G01250	RPL7B	(RPL7B)
AT2G01450	MPK17	MAP KINASE 17 (MPK17);MAP KINASE 17 (ATMPK17)
AT2G01470	STL2P	(ATSEC12);SEC12P-LIKE 2 PROTEIN (STL2P)
AT2G01690	VAC1	(VAC14); (VAC1)
AT2G01760	RR14	RESPONSE REGULATOR 14 (ARR14);RESPONSE REGULATOR 14 (RR14)
AT2G01860	EMB975	(CYK8);EMBRYO DEFECTIVE 975 (EMB975)
AT2G01870	AT2G01870	AT2G01870
AT2G01918	PQL3	PSBQ-LIKE 3 (PQL3)
AT2G02050	AT2G02050	AT2G02050
AT2G02160	ATC3H17	(C3H17); (ATC3H17)
AT2G02570	SPF30	SPLICING FACTOR 30 (SPF30)
AT2G02600	AT2G02600	AT2G02600
AT2G02810	UTR1	UDP-GALACTOSE TRANSPORTER 1 (UTR1);UDP-GALACTOSE TRANSPORTER 1 (ATUTR1)
AT2G02860	SUT2	SUCROSE TRANSPORTER 2 (SUT2); (ATSUT2);SUCROSE TRANSPORTER 3 (SUC3);ARABIDOPSIS THALIANA SUCROSE TRANSPORTER 3 (ATSUC3)
AT2G02960	AT2G02960	AT2G02960
AT2G03470	AT2G03470	AT2G03470
AT2G03690	AT2G03690	AT2G03690
AT2G03700	AT2G03700	AT2G03700
AT2G03730	ACR5	ACT DOMAIN REPEAT 5 (ACR5)
AT2G03750	AT2G03750	AT2G03750
AT2G04015	AT2G04015	AT2G04015
AT2G04340	AT2G04340	AT2G04340
AT2G04378	AT2G04378	AT2G04378
AT2G04390	DS17	(DS17)
AT2G04700	INAP1	FERREDOXIN/THIOREDOXIN REDUCTASE CATAYLTIC SUBUNIT (FTRB);IMBALANCED NADP STATUS 1 (INAP1)
AT2G04845	GNAT9	GCN5&#8208;RELATED N&#8208;ACETYLTRANSFERASE 9 (GNAT9)
AT2G04850	AT2G04850	AT2G04850
AT2G05070	LHCB2.2	LIGHT-HARVESTING CHLOROPHYLL B-BINDING 2 (LHCB2);PHOTOSYSTEM II LIGHT HARVESTING COMPLEX GENE 2.2 (LHCB2.2)
AT2G05100	LHCB2.1	LIGHT-HARVESTING CHLOROPHYLL B-BINDING 2 (LHCB2);PHOTOSYSTEM II LIGHT HARVESTING COMPLEX GENE 2.1 (LHCB2.1)
AT2G05220	AT2G05220	AT2G05220
AT2G05260	PRLIP3	(PRLIP3)
AT2G05310	AT2G05310	AT2G05310
AT2G05520	GRP-3	GLYCINE-RICH PROTEIN 3 (ATGRP-3);GLYCINE-RICH PROTEIN 3 (GRP-3);ARABIDOPSIS GLYCINE RICH PROTEIN 3 (ATGRP3);GLYCINE-RICH PROTEIN 3 (GRP3)
AT2G05920	SBT1.8	SUBTILASE 1.8 (SBT1.8)
AT2G06000	AT2G06000	AT2G06000
AT2G06520	PSBX	PHOTOSYSTEM II SUBUNIT X (PSBX)
AT2G07005	AT2G07005	AT2G07005
AT2G07385	AT2G07385	AT2G07385
AT2G07850	AT2G07850	AT2G07850
AT2G07900	AT2G07900	AT2G07900
AT2G08320	AT2G08320	AT2G08320
AT2G08400	AT2G08400	AT2G08400
AT2G08545	AT2G08545	AT2G08545
AT2G08775	AT2G08775	AT2G08775
AT2G08780	AT2G08780	AT2G08780
AT2G08910	AT2G08910	AT2G08910
AT2G08940	AT2G08940	AT2G08940
AT2G08945	AT2G08945	AT2G08945
AT2G08975	AT2G08975	AT2G08975
AT2G08990	AT2G08990	AT2G08990
AT2G09090	AT2G09090	AT2G09090
AT2G09140	AT2G09140	AT2G09140
AT2G09210	AT2G09210	AT2G09210
AT2G09215	AT2G09215	AT2G09215
AT2G09220	AT2G09220	AT2G09220
AT2G09290	AT2G09290	AT2G09290
AT2G09320	AT2G09320	AT2G09320
AT2G09395	AT2G09395	AT2G09395
AT2G09530	AT2G09530	AT2G09530
AT2G09535	AT2G09535	AT2G09535
AT2G09540	AT2G09540	AT2G09540
AT2G09585	AT2G09585	AT2G09585
AT2G09590	AT2G09590	AT2G09590
AT2G09680	AT2G09680	AT2G09680
AT2G09725	AT2G09725	AT2G09725
AT2G09730	AT2G09730	AT2G09730
AT2G09735	AT2G09735	AT2G09735
AT2G09770	AT2G09770	AT2G09770
AT2G09915	AT2G09915	AT2G09915
AT2G13360	AGT	L-SERINE:GLYOXYLATE AMINOTRANSFERASE (SGAT);ALANINE:GLYOXYLATE AMINOTRANSFERASE 1 (AGT1);ALANINE:GLYOXYLATE AMINOTRANSFERASE (AGT)
AT2G13665	AT2G13665	AT2G13665
AT2G14080	AT2G14080	AT2G14080
AT2G14850	ADA1A	(ADA1A)
AT2G15390	FUT4	(atfut4);FUCOSYLTRANSFERASE 4 (FUT4)
AT2G15890	MEE14	CCG-BINDING PROTEIN 1 (CBP1);MATERNAL EFFECT EMBRYO ARREST 14 (MEE14)
AT2G15910	AT2G15910	AT2G15910
AT2G15950	AT2G15950	AT2G15950
AT2G15960	AT2G15960	AT2G15960
AT2G15970	COR413-PM1	COLD REGULATED 413 PLASMA MEMBRANE 1 (COR413-PM1); (WCOR413);CYCLOPHILLIN 19 (ATCYP19);ARABIDOPSIS THALIANA COLD-REGULATED413 PLASMA MEMBRANE 1 (ATCOR413-PM1); (FL3-5A3); (WCOR413-LIKE)
AT2G16250	AT2G16250	AT2G16250
AT2G16640	TOC132	MULTIMERIC TRANSLOCON COMPLEX IN THE OUTER ENVELOPE MEMBRANE 132 (ATTOC132);ARSENATE INDUCED CHLOROSIS 1 (AIC1);MULTIMERIC TRANSLOCON COMPLEX IN THE OUTER ENVELOPE MEMBRANE 132 (TOC132)
AT2G17030	SKIP23	SKP1/ASK-INTERACTING PROTEIN 23 (SKIP23);F-BOX/DUF295 ANCESTRAL 11 (ATFDA11); (ATSKIP23)
AT2G17033	AT2G17033	AT2G17033
AT2G17040	NAC036	NAC DOMAIN CONTAINING PROTEIN 36 (NAC036);NAC DOMAIN CONTAINING PROTEIN 36 (anac036)
AT2G17130	IDH2	ISOCITRATE DEHYDROGENASE II (IDH-II);ISOCITRATE DEHYDROGENASE SUBUNIT 2 (IDH2)
AT2G17190	DSK2A	(DSK2A)
AT2G17200	DSK2B	(DSK2B); (DSK2)
AT2G17240	CGL20A	CONSERVED ONLY IN THE GREEN LINEAGE20 (CGL20A)
AT2G17350	AT2G17350	AT2G17350
AT2G17360	AT2G17360	AT2G17360
AT2G17442	AT2G17442	AT2G17442
AT2G17480	MLO8	MILDEW RESISTANCE LOCUS O 8 (ATMLO8);MILDEW RESISTANCE LOCUS O 8 (MLO8)
AT2G17570	CPT1	CIS-PRENYLTRANSFERASE 1 (CPT1);CIS&#8208;PRENYLTRANSFERASE 3 (CPT3); (ATCPT1)
AT2G17580	AGS1	AHG2-1 SUPPRESSOR 1 (AGS1)
AT2G17670	AT2G17670	AT2G17670
AT2G17787	AT2G17787	AT2G17787
AT2G17840	ERD7	EARLY-RESPONSIVE TO DEHYDRATION 7 (ERD7)
AT2G17870	CSP3	ARABIDOPSIS COLD SHOCK DOMAIN PROTEIN 3 (ATCSP3);COLD SHOCK DOMAIN PROTEIN 3 (CSP3)
AT2G17970	ALKBH9B	(ALKBH9B)
AT2G17972	AT2G17972	AT2G17972
AT2G18020	EMB2296	EMBRYO DEFECTIVE 2296 (EMB2296)
AT2G18030	MSRA5	METHIONINE SULFOXIDE REDUCTASE A5 (MSRA5)
AT2G18090	AT2G18090	AT2G18090
AT2G18230	PPa2	PYROPHOSPHORYLASE 2 (PPa2);PYROPHOSPHORYLASE 2 (AtPPa2)
AT2G18240	AT2G18240	AT2G18240
AT2G18290	APC10	ANAPHASE PROMOTING COMPLEX 10 (APC10); (ATAPC10);EMBRYO DEFECTIVE 2783 (EMB2783)
AT2G18400	AT2G18400	AT2G18400
AT2G18410	ELP5	ELONGATOR COMPLEX PROTEIN 5 (ELP5)
AT2G18440	GUT15	SHORT OPEN READING FRAME 20 (SORF20);GENE WITH UNSTABLE TRANSCRIPT 15 (GUT15)
AT2G18740	PCP	SM PROTEIN E1 (SME1);PORCUPINE (PCP)
AT2G18770	AT2G18770	AT2G18770
AT2G18790	PHYB	PHYTOCHROME B (PHYB);OUT OF PHASE 1 (OOP1); (HY3)
AT2G19280	AT2G19280	AT2G19280
AT2G19340	AT2G19340	AT2G19340
AT2G19350	AT2G19350	AT2G19350
AT2G19600	KEA4	K+ EFFLUX ANTIPORTER 4 (ATKEA4);K+ EFFLUX ANTIPORTER 4 (KEA4); (KEA4)
AT2G19650	AT2G19650	AT2G19650
AT2G19710	ISTL5	IST1-LIKE 5 (ISTL5)
AT2G19740	AT2G19740	AT2G19740
AT2G19810	OZF1	OXIDATION-RELATED ZINC FINGER 1 (OZF1);TANDEM ZINC FINGER 2 (TZF2); (ATTZF2); (AtOZF1)
AT2G19860	HXK2	HEXOKINASE 2 (HXK2);ARABIDOPSIS THALIANA HEXOKINASE 2 (ATHXK2)
AT2G19870	AT2G19870	AT2G19870
AT2G19940	AT2G19940	AT2G19940
AT2G20020	CAF1	CHLOROPLAST RNA SPLICING2-ASSOCIATED FACTOR1 (CAF1); (ATCAF1)
AT2G20130	LCV1	LIKE COV 1 (LCV1)
AT2G20140	RPT2b	REGULATORY PARTICLE AAA-ATPASE 2B (RPT2b)
AT2G20330	OZS3	OVERLY ZINC SENSITIVE3 (OZS3)
AT2G20370	MUR3	KATAMARI 1 (KAM1);SHORT ROOT IN SALT MEDIUM 3 (RSA3); (AtMUR3);MURUS 3 (MUR3)
AT2G20515	AT2G20515	AT2G20515
AT2G20562	TAX2	TAXIMIN 2 (TAX2)
AT2G20670	AT2G20670	AT2G20670
AT2G20725	AT2G20725	AT2G20725
AT2G20740	AT2G20740	AT2G20740
AT2G20760	CLC1	CLATHRIN LIGHT 62 CHAIN1 (CLC1)
AT2G20770	GCL2	GCR2-LIKE 2 (GCL2)
AT2G20830	AT2G20830	AT2G20830
AT2G20850	SRF1	STRUBBELIG-RECEPTOR FAMILY 1 (SRF1)
AT2G20860	LIP1	LIPOIC ACID SYNTHASE 1 (LIP1)
AT2G20890	PSB29	PHOTOSYSTEM II REACTION CENTER PSB29 PROTEIN (PSB29);THYLAKOID FORMATION1 (THF1)
AT2G20940	AT2G20940	AT2G20940
AT2G20950	AT2G20950	AT2G20950
AT2G21195	AT2G21195	AT2G21195
AT2G21210	SAUR6	SMALL AUXIN UPREGULATED RNA 6 (SAUR6)
AT2G21250	AT2G21250	AT2G21250
AT2G21280	SULA	GIANT CHLOROPLAST 1 (GC1); (SULA); (ATSULA)
AT2G21290	AT2G21290	AT2G21290
AT2G21300	AT2G21300	AT2G21300
AT2G21370	XK-1	XYLULOSE KINASE 1 (XK1);XYLULOSE KINASE-1 (XK-1)
AT2G21580	AT2G21580	AT2G21580
AT2G21660	CCR2	GLYCINE RICH PROTEIN 7 (ATGRP7);COLD, CIRCADIAN RHYTHM, AND RNA BINDING 2 (CCR2);SMALL RNA-BINDING PROTEIN 1 (SRBP1);GLYCINE-RICH RNA-BINDING PROTEIN 7 (GRP7);RNA-BINDING GLYCINE-RICH PROTEIN A3 (RBGA3);GLYCINE-RICH RNA-BINDING PROTEIN 7 (GR-RBP7)
AT2G21670	AT2G21670	AT2G21670
AT2G21960	AT2G21960	AT2G21960
AT2G21970	SEP2	STRESS ENHANCED PROTEIN 2 (SEP2)
AT2G22010	RKP	RELATED TO KPC1 (RKP)
AT2G22110	AT2G22110	AT2G22110
AT2G22240	MIPS2	MYO-INOSITOL-1-PHOSPHATE SYNTHASE 1 (MIPS1);MYO-INOSITOL-1-PHOSPHATE SYNTHASE 1 (ATMIPS1);INOSITOL 3-PHOSPHATE SYNTHASE 2 (ATIPS2);MYO-INOSITOL-1-PHOSPHATE SYNTHASE 2 (MIPS2);MYO-INOSITOL-1-PHOSTPATE SYNTHASE 2 (ATMIPS2)
AT2G22241	AT2G22241	AT2G22241
AT2G22290	RABH1d	RAB GTPASE HOMOLOG H1D (ATRABH1D);ARABIDOPSIS RAB GTPASE HOMOLOG H1D (ATRAB-H1D);RAB GTPASE HOMOLOG H1D (RABH1d);ARABIDOPSIS RAB GTPASE HOMOLOG 6 (ATRAB6);RAB GTPASE HOMOLOG H1D (RAB-H1D)
AT2G22370	MED18	MEDIATOR 18 (MED18)
AT2G22380	AT2G22380	AT2G22380
AT2G22430	HB6	HOMEOBOX PROTEIN 6 (HB6);HOMEOBOX PROTEIN 6 (ATHB6)
AT2G22530	AT2G22530	AT2G22530
AT2G22650	AT2G22650	AT2G22650
AT2G22660	ATGRDP1	GLYCINE-RICH DOMAIN PROTEIN1 (ATGRDP1)
AT2G22690	AT2G22690	AT2G22690
AT2G23070	CKA4	CK2 ALPHA CP (CKA4);CASEIN KINASE 2 (PCK2); (CPCK2)
AT2G23080	CKA3	CASEIN KINASE II, ALPHA CHAIN 3 (CKA3)
AT2G23118	AT2G23118	AT2G23118
AT2G23130	AGP17	(ATAGP17);ARABINOGALACTAN PROTEIN 17 (AGP17)
AT2G23200	AT2G23200	AT2G23200
AT2G23320	WRKY15	(ATWRKY15);WRKY DNA-BINDING PROTEIN 15 (WRKY15)
AT2G23321	AT2G23321	AT2G23321
AT2G23348	AT2G23348	AT2G23348
AT2G23350	PAB4	POLY(A) BINDING PROTEIN 4 (PABP4);POLY(A) BINDING PROTEIN 4 (PAB4)
AT2G23430	ICK1	KIP-RELATED PROTEIN 1 (KRP1); (ICK1)
AT2G23460	XLG1	EXTRA-LARGE G-PROTEIN 1 (XLG1); (ATXLG1)
AT2G23600	ACL	ARABIDOPSIS THALIANA METHYL ESTERASE 2 (ATMES2);METHYL ESTERASE 2 (MES2);ARABIDOPSIS METHYL ESTERASE 8 (ATME8);METHYL ESTERASE 8 (ME8);ACETONE-CYANOHYDRIN LYASE (ACL)
AT2G23810	TET8	TETRASPANIN8 (TET8)
AT2G24100	ASG1	ALTERED SEED GERMINATION 1 (ASG1)
AT2G24150	HHP3	HEPTAHELICAL PROTEIN 3 (HHP3)
AT2G24240	AT2G24240	AT2G24240
AT2G24360	STYK	(RAF22);SERINE/THREONINE/TYROSINE PROTEIN KINASE (STYK)
AT2G24380	AT2G24380	AT2G24380
AT2G24390	AT2G24390	AT2G24390
AT2G24395	AT2G24395	AT2G24395
AT2G24500	FZF	(FZF);SENSITIVE TO CHILLING 4 (STCH4);REI1-LIKE 2 (REIL2)
AT2G24545	AT2G24545	AT2G24545
AT2G24550	AT2G24550	AT2G24550
AT2G24570	WRKY17	(AtWRKY17);WRKY DNA-BINDING PROTEIN 17 (WRKY17)
AT2G24600	AT2G24600	AT2G24600
AT2G24790	COL3	B-BOX DOMAIN PROTEIN 4 (BBX4); (ATCOL3);CONSTANS-LIKE 3 (COL3)
AT2G24990	AT2G24990	AT2G24990
AT2G25200	AT2G25200	AT2G25200
AT2G25260	HPAT2	HYDROXYPROLINE O-ARABINOSYLATRANSFERASE 2 (HPAT2)
AT2G25300	HPGT3	HYDROXYPROLINE O-GALACTOSYLTRANSFERASE 3 (HPGT3)
AT2G25510	AT2G25510	AT2G25510
AT2G25520	AT2G25520	AT2G25520
AT2G25625	CV	CHLOROPLAST VESICULATION (CV)
AT2G25720	AT2G25720	AT2G25720
AT2G25850	PAPS2	POLY(A) POLYMERASE 2 (PAPS2)
AT2G25870	ATYBEY	YBEY ENDORIBONUCLEASE (ATYBEY)
AT2G26140	ftsh4	(ATFTSH4);FTSH PROTEASE 4 (ftsh4)
AT2G26780	AT2G26780	AT2G26780
AT2G27030	CAM5	CALMODULIN 5 (CAM5)
AT2G27285	AT2G27285	AT2G27285
AT2G27350	OTLD1	OTUBAIN-LIKE DEUBIQUITINASE 1 (OTLD1)
AT2G27400	TAS1A	TRANS-ACTING SIRNA1A (TAS1A)
AT2G27530	PGY1	PIGGYBACK1 (PGY1)
AT2G27680	AT2G27680	AT2G27680
AT2G27730	AT2G27730	AT2G27730
AT2G27820	PD1	AROGENATE DEHYDRATASE 3 (ADT3);PREPHENATE DEHYDRATASE 1 (PD1)
AT2G27840	HDT4	(HDT4);HISTONE DEACETYLASE 2D (HD2D); (HDT04);HISTONE DEACETYLASE 13 (HDA13)
AT2G27860	AXS1	UDP-D-APIOSE/UDP-D-XYLOSE SYNTHASE 1 (AXS1)
AT2G28250	NCRK	(NCRK)
AT2G28480	AT2G28480	AT2G28480
AT2G28600	AT2G28600	AT2G28600
AT2G28730	AT2G28730	AT2G28730
AT2G28740	HIS4	HISTONE H4 (HIS4)
AT2G28900	OEP16-1	OUTER ENVELOPE PROTEIN 16 (OEP16);OUTER PLASTID ENVELOPE PROTEIN 16-1 (ATOEP16-1);OUTER PLASTID ENVELOPE PROTEIN 16-1 (OEP16-1);OUTER PLASTID ENVELOPE PROTEIN 16-L (ATOEP16-L)
AT2G28950	EXPA6	EXPANSIN A6 (ATEXPA6);ARABIDOPSIS THALIANA TEXPANSIN 6 (ATEXP6);EXPANSIN A6 (EXPA6); (ATHEXP ALPHA 1.8)
AT2G29080	ftsh3	(ATFTSH3);FTSH PROTEASE 3 (ftsh3)
AT2G29180	AT2G29180	AT2G29180
AT2G29500	HSP17.6B	(HSP17.6B)
AT2G29510	AT2G29510	AT2G29510
AT2G29550	TUB7	TUBULIN BETA 7 (TBB7);TUBULIN BETA-7 CHAIN (TUB7)
AT2G29560	ENOC	ENOLASE 3 (ENO3);CYTOSOLIC ENOLASE (ENOC)
AT2G29630	THIC	THIAMINC (THIC)
AT2G29900	PS2	PRESENILIN-2 (PS2)
AT2G29970	SMXL7	SMAX1-LIKE 7 (SMXL7)
AT2G30000	AT2G30000	AT2G30000
AT2G30050	AT2G30050	AT2G30050
AT2G30105	AT2G30105	AT2G30105
AT2G30140	UGT87A2	UDP-GLUCOSYL TRANSFERASE 87A2 (UGT87A2)
AT2G30200	EMB3147	EMBRYO DEFECTIVE 3147 (EMB3147); (MCAT);MALONYL COA-ACP MALONYLTRANSFERASE (MCAMT)
AT2G30250	WRKY25	WRKY DNA-BINDING PROTEIN 25 (WRKY25); (AtWRKY25)
AT2G30260	U2B''	U2 SMALL NUCLEAR RIBONUCLEOPROTEIN B (U2B'')
AT2G30390	FC2	FERROCHELATASE 2 (FC2)
AT2G30460	UXT2	UDP-XYLOSE TRANSPORTER2 (UXT2)
AT2G30505	AT2G30505	AT2G30505
AT2G30520	RPT2	ROOT PHOTOTROPISM 2 (RPT2)
AT2G30570	PSBW	PHOTOSYSTEM II REACTION CENTER W (PSBW)
AT2G30600	AT2G30600	AT2G30600
AT2G30850	AT2G30850	AT2G30850
AT2G30870	GSTF10	ARABIDOPSIS THALIANA GLUTATHIONE S-TRANSFERASE PHI 10 (ATGSTF10);GLUTATHIONE S-TRANSFERASE PHI 10 (GSTF10); (ATGSTF4);EARLY DEHYDRATION-INDUCED 13 (ERD13)
AT2G30880	SWAP70	(ATSWAP70); (SWAP70)
AT2G30930	AT2G30930	AT2G30930
AT2G30950	VAR2	(FTSH2);VARIEGATED 2 (VAR2)
AT2G30960	AT2G30960	AT2G30960
AT2G30980	SKdZeta	SHAGGY-RELATED PROTEIN KINASE DZETA (ASKdZeta);SHAGGY-LIKE PROTEIN KINASE 23 (ATSK23);SHAGGY-RELATED PROTEIN KINASE DZETA (SKdZeta);A. THALIANA SHAGGY-LIKE KINASE GROUP 2 2 (ATSK2-2);BIN2-LIKE 1 (BIL1)
AT2G31150	AT2G31150	AT2G31150
AT2G31190	RUS2	WEAK AUXIN RESPONSE1 (WXR1);ROOT UV-B SENSITIVE 2 (RUS2)
AT2G31200	ADF6	ACTIN DEPOLYMERIZING FACTOR 6 (ADF6); (ATADF6)
AT2G31370	POSF21	POSF21 (POSF21); (ATBZIP59)
AT2G31380	STH	B-BOX DOMAIN PROTEIN 25 (BBX25);SALT TOLERANCE HOMOLOGUE (STH)
AT2G31560	AT2G31560	AT2G31560
AT2G31740	AT2G31740	AT2G31740
AT2G31800	AT2G31800	AT2G31800
AT2G31810	AHASS1	ALS-INTERACTING PROTEIN1 (AIP1);ACETOLACTATE SYNTHASE SMALL SUBUNIT 1 (AHASS1)
AT2G31820	AT2G31820	AT2G31820
AT2G31865	PARG2	(ATPARG2);POLY(ADP-RIBOSE) GLYCOHYDROLASE 2 (PARG2)
AT2G31870	TEJ	SANSKRIT FOR 'BRIGHT' (TEJ); (ATPARG1);POLY(ADP-RIBOSE) GLYCOHYDROLASE 1 (PARG1)
AT2G31880	SOBIR1	EVERSHED (EVR);SUPPRESSOR OF BIR1 1 (SOBIR1)
AT2G31970	RAD50	(ATRAD50); (RAD50)
AT2G32080	PUR ALPHA-1	PURIN-RICH ALPHA 1 (PUR ALPHA-1)
AT2G32090	GLXI-LIKE;9	GLYOXALASE I-LIKE;9 (GLXI-LIKE;9)
AT2G32230	PRORP1	PROTEINACEOUS RNASE P 1 (PRORP1)
AT2G32240	PICC	PAMP-INDUCED COILED COIL (PICC)
AT2G32315	AT2G32315	AT2G32315
AT2G32320	ICA2	ICARUS2 (ICA2)
AT2G32415	RRP6L3	(AtRRP6L3);RRP6-LIKE 3 (RRP6L3)
AT2G32520	AT2G32520	AT2G32520
AT2G32730	AT2G32730	AT2G32730
AT2G32800	LECRK-S.2	L-TYPE LECTIN RECEPTOR KINASE S.2 (LECRK-S.2); (AP4.3A)
AT2G32920	PDIL2-3	PDI-LIKE 2-3 (PDIL2-3);ARABIDOPSIS THALIANA PROTEIN DISULFIDE ISOMERASE 9 (ATPDI9);PDI-LIKE 2-3 (ATPDIL2-3);PROTEIN DISULFIDE ISOMERASE 9 (PDI9)
AT2G32950	COP1	FUSCA 1 (FUS1);EMBRYO DEFECTIVE 168 (EMB168);CONSTITUTIVE PHOTOMORPHOGENIC 1 (COP1);ARABIDOPSIS THALIANA CONSTITUTIVE PHOTOMORPHOGENIC 1 (ATCOP1);DEETIOLATED MUTANT 340 (DET340)
AT2G33040	ATP3	GAMMA SUBUNIT OF MT ATP SYNTHASE (ATP3)
AT2G33050	RLP26	RECEPTOR LIKE PROTEIN 26 (RLP26);RECEPTOR LIKE PROTEIN 26 (AtRLP26)
AT2G33110	VAMP723	VESICLE-ASSOCIATED MEMBRANE PROTEIN 723 (ATVAMP723);VESICLE-ASSOCIATED MEMBRANE PROTEIN 723 (VAMP723); (VAMP723)
AT2G33140	AT2G33140	AT2G33140
AT2G33310	IAA13	AUXIN-INDUCED PROTEIN 13 (IAA13)
AT2G33370	AT2G33370	AT2G33370
AT2G33400	AT2G33400	AT2G33400
AT2G33490	AT2G33490	AT2G33490
AT2G33500	BBX12	B-BOX DOMAIN PROTEIN 12 (BBX12)
AT2G33510	CFL1	(CFL1)
AT2G33585	AT2G33585	AT2G33585
AT2G33590	CRL1	(ATCRL1);CCR(CINNAMOYL COA:NADP OXIDOREDUCTASE)-LIKE 1 (CRL1)
AT2G33610	SWI3B	SWITCH SUBUNIT 3 (ATSWI3B);SWITCH SUBUNIT 3 (SWI3B);CHROMATIN REMODELING COMPLEX SUBUNIT B (CHB2)
AT2G33700	PP2CG1	PROTEIN PHOSPHATASE 2C G GROUP 1 (PP2CG1)
AT2G33800	SCA1	PLASTID RIBOSOMAL PROTEIN OF THE 30S SUBUNIT 5 (PRPS5);RIBOSOMAL PROTEIN S5 (RPS5);SCABRA 1 (SCA1);EMBRYO DEFECTIVE 3113 (EMB3113)
AT2G34090	MEE18	MATERNAL EFFECT EMBRYO ARREST 18 (MEE18)
AT2G34160	IRP7	(ALBA2);NVOLVED IN RRNA PROCESSING 7 (IRP7)
AT2G34186	AT2G34186	AT2G34186
AT2G34250	AT2G34250	AT2G34250
AT2G34357	AT2G34357	AT2G34357
AT2G34380	SEIPIN3	SEIPIN3 (SEIPIN3)
AT2G34420	LHB1B2	PHOTOSYSTEM II LIGHT HARVESTING COMPLEX GENE B1B2 (LHB1B2);PHOTOSYSTEM II LIGHT HARVESTING COMPLEX GENE 1.5 (LHCB1.5)
AT2G34430	LHB1B1	LIGHT-HARVESTING CHLOROPHYLL-PROTEIN COMPLEX II SUBUNIT B1 (LHB1B1); (DEG11);LIGHT-HARVESTING CHLOROPHYLL-PROTEIN COMPLEX II SUBUNIT B1 (LHCB1.4)
AT2G34450	AT2G34450	AT2G34450
AT2G34460	AT2G34460	AT2G34460
AT2G34480	L18AB	(RPL18AB); (L18AB)
AT2G34720	NF-YA4	NUCLEAR FACTOR Y, SUBUNIT A4 (NF-YA4)
AT2G34770	FAH1	FATTY ACID HYDROXYLASE 1 (FAH1);ARABIDOPSIS FATTY ACID HYDROXYLASE 1 (ATFAH1)
AT2G34780	MEE22	MATERNAL EFFECT EMBRYO ARREST 22 (MEE22);EMBRYO DEFECTIVE 1611 (EMB1611); (UMB)
AT2G34930	AT2G34930	AT2G34930
AT2G35260	BCM1	BALANCE OF CHLOROPHYLL METABOLISM 1 (BCM1)
AT2G35360	AT2G35360	AT2G35360
AT2G35370	GDCH	GLYCINE DECARBOXYLASE COMPLEX H (GDCH)
AT2G35410	AT2G35410	AT2G35410
AT2G35480	AT2G35480	AT2G35480
AT2G35500	SKL2	SHIKIMATE KINASE-LIKE 2 (SKL2)
AT2G35520	DAD2	DEFENDER AGAINST CELL DEATH 2 (DAD2)
AT2G35605	SWIB6	(SWIB6)
AT2G35637	AT2G35637	AT2G35637
AT2G35680	PTPMT1	PROTEIN TYROSINE PHOSPHATASE LOCALIZED TO MITOCHONDRION 1 (PTPMT1)
AT2G35690	ACX5	ACYL-COA OXIDASE 5 (ACX5)
AT2G35720	OWL1	ORIENTATION UNDER VERY LOW FLUENCES OF LIGHT 1 (OWL1)
AT2G35736	AT2G35736	AT2G35736
AT2G35750	AT2G35750	AT2G35750
AT2G35795	PAM18-1	(PAM18-1)
AT2G35880	WDL4	WAVE-DAMPENED2-LIKE4 (WDL4)
AT2G35950	EDA12	EMBRYO SAC DEVELOPMENT ARREST 12 (EDA12)
AT2G36000	EMB3114	EMBRYO DEFECTIVE 3114 (EMB3114);SEEDLING LETHAL (SL1);MITOCHONDRIAL TRANSCRIPTION TERMINATION FACTOR 3 (MTERF 3)
AT2G36060	MMZ3	UBIQUITIN E2 VARIANT 1C (UEV1C);MMS ZWEI HOMOLOGUE 3 (MMZ3)
AT2G36070	TIM44-2	TRANSLOCASE INNER MEMBRANE SUBUNIT 44-2 (TIM44-2);TRANSLOCASE INNER MEMBRANE SUBUNIT 44-2 (ATTIM44-2)
AT2G36150	AT2G36150	AT2G36150
AT2G36160	AT2G36160	AT2G36160
AT2G36270	ABI5	ABA INSENSITIVE 5 (ABI5); (DPBF1); (ATABI5);GROWTH-INSENSITIVITY TO ABA 1 (GIA1)
AT2G36280	AT2G36280	AT2G36280
AT2G36300	AT2G36300	AT2G36300
AT2G36770	AT2G36770	AT2G36770
AT2G36800	DOGT1	UDP-GLUCOSYL TRANSFERASE 73C5 (UGT73C5);DON-GLUCOSYLTRANSFERASE 1 (DOGT1)
AT2G36850	GSL8	GLUCAN SYNTHASE-LIKE 8 (ATGSL08);GLUCAN SYNTHASE-LIKE 8 (GSL8); (gsl08);MASSUE (MAS);CHORUS (CHOR);ENLARGED TETRAD 2 (ET2); (atgsl8)
AT2G36860	AT2G36860	AT2G36860
AT2G36880	MAT3	METHIONINE ADENOSYLTRANSFERASE 3 (MAT3)
AT2G36885	AT2G36885	AT2G36885
AT2G36900	MEMB11	(ATMEMB11);MEMBRIN 11 (MEMB11)
AT2G37025	TRFL8	TRF-LIKE 8 (TRFL8)
AT2G37050	SIMP1	SALT INDUCED MALECTIN-LIKE DOMAIN-CONTAINING PROTEIN1 (SIMP1)
AT2G37110	AT2G37110	AT2G37110
AT2G37150	CTL10	(CTL10)
AT2G37160	AT2G37160	AT2G37160
AT2G37240	AT2G37240	AT2G37240
AT2G37250	ADK	(ATPADK1);ADENOSINE KINASE (ADK)
AT2G37340	RS2Z33	ARGININE/SERINE-RICH ZINC KNUCKLE-CONTAINING PROTEIN 33 (RSZ33);ARGININE/SERINE-RICH ZINC KNUCKLE-CONTAINING PROTEIN 33 (AT-RS2Z33);ARGININE/SERINE-RICH ZINC KNUCKLE-CONTAINING PROTEIN 33 (RS2Z33);ARGININE/SERINE-RICH ZINC KNUCKLE-CONTAINING PROTEIN 33 (atRSZ33)
AT2G37400	AT2G37400	AT2G37400
AT2G37470	HTB5	(HTB5)
AT2G37480	AT2G37480	AT2G37480
AT2G37550	AGD7	YEAST PDE1 SUPPRESSOR 1 (ASP1);ARF-GAP DOMAIN 7 (AGD7)
AT2G37570	SLT1	SODIUM- AND LITHIUM-TOLERANT 1 (SLT1)
AT2G37585	GLCAT14C	GLCA TRANSFERASE 14C (GLCAT14C)
AT2G37650	AT2G37650	AT2G37650
AT2G37660	AT2G37660	AT2G37660
AT2G37678	FHY1	FAR-RED ELONGATED HYPOCOTYL 1 (FHY1);PHYTOCHROME A SIGNAL TRANSDUCTION 3 (PAT3);FAR-RED ELONGATED HYPOCOTYL 1 (FRY1)
AT2G37970	SOUL-1	(SOUL-1);CYTOSOLIC HEME (TETRAPYRROLE) BINDING PROTEIN 2 (CHBP2); (SOUL2); (ATHBP2);HAEM-BINDING PROTEIN 2 (HBP2)
AT2G38000	AT2G38000	AT2G38000
AT2G38025	OTU3	OVARIAN TUMOR DOMAIN (OTU)-CONTAINING DUB (DEUBIQUITILATING ENZYME) 3 (OTU3)
AT2G38030	AT2G38030	AT2G38030
AT2G38040	CAC3	ACETYL CO-ENZYME A CARBOXYLASE CARBOXYLTRANSFERASE ALPHA SUBUNIT (CAC3)
AT2G38160	BPP4	BASIC PROLINE-RICH PROTEIN4 (BPP4)
AT2G38170	CAX1	CATION EXCHANGER 1 (CAX1);RARE COLD INDUCIBLE 4 (RCI4); (ATCAX1)
AT2G38310	PYL4	PYR1-LIKE 4 (PYL4); (ATPYL4);REGULATORY COMPONENTS OF ABA RECEPTOR 10 (RCAR10)
AT2G38410	TOL6	TOM1-LIKE 6 (TOL6)
AT2G38560	TFIIS	TRANSCRIPT ELONGATION FACTOR IIS (TFIIS);REDUCED DORMANCY 2 (RDO2)
AT2G38650	GAUT7	LIKE GLYCOSYL TRANSFERASE 7 (LGT7);GALACTURONOSYLTRANSFERASE 7 (GAUT7)
AT2G38660	AT2G38660	AT2G38660
AT2G38800	AT2G38800	AT2G38800
AT2G38820	AT2G38820	AT2G38820
AT2G38960	ERO2	ENDOPLASMIC RETICULUM OXIDOREDUCTINS 2 (ERO2)
AT2G39260	UPF2	(UPF2)
AT2G39290	PGP1	PHOSPHATIDYLGLYCEROLPHOSPHATE SYNTHASE 1 (PGPS1); (PGS1);PHOSPHATIDYLGLYCEROLPHOSPHATE SYNTHASE 1 (PGP1)
AT2G39375	AT2G39375	AT2G39375
AT2G39420	MAGL8	(MAGL8)
AT2G39450	MTP11	(MTP11); (ATMTP11)
AT2G39460	RPL23AA	ARABIDOPSIS THALIANA RIBOSOMAL PROTEIN L23A (ATRPL23A);RIBOSOMAL PROTEIN L23A (RPL23A);RIBOSOMAL PROTEIN L23A1 (RPL23A1);RIBOSOMAL PROTEIN L23AA (RPL23AA)
AT2G39480	ABCB6	ATP-BINDING CASSETTE B6 (ABCB6);P-GLYCOPROTEIN 6 (PGP6)
AT2G39500	AT2G39500	AT2G39500
AT2G39570	ACR9	ACT DOMAIN REPEATS 9 (ACR9)
AT2G39650	AT2G39650	AT2G39650
AT2G39670	AT2G39670	AT2G39670
AT2G39800	P5CS1	(ATP5CS);DELTA1-PYRROLINE-5-CARBOXYLATE SYNTHASE 1 (P5CS1)
AT2G39805	AT2G39805	AT2G39805
AT2G39810	HOS1	EARLY IN SHORT DAYS 6 (ESD6);HIGH EXPRESSION OF OSMOTICALLY RESPONSIVE GENES 1 (HOS1)
AT2G39840	TOPP4	TYPE ONE SERINE/THREONINE PROTEIN PHOSPHATASE 4 (TOPP4)
AT2G39860	AT2G39860	AT2G39860
AT2G39930	ISA1	ISOAMYLASE 1 (ISA1);ARABIDOPSIS THALIANA ISOAMYLASE 1 (ATISA1)
AT2G39950	AT2G39950	AT2G39950
AT2G39960	AT2G39960	AT2G39960
AT2G39970	PXN	PEROXISOMAL NAD CARRIER (PXN);ABERRANT PEROXISOME MORPHOLOGY 3 (APEM3);PEROXISOMAL MEMBRANE PROTEIN 38 (PMP38)
AT2G39990	EIF2	EUKARYOTIC TRANSLATION INITIATION FACTOR 2 (EIF2);EUKARYOTIC TRANSLATION INITIATION FACTOR 3 SUBUNIT F (eIF3F);ARABIDOPSIS THALIANA EUKARYOTIC TRANSLATION INITIATION FACTOR 3 SUBUNIT F (AteIF3f)
AT2G40010	AT2G40010	AT2G40010
AT2G40060	CLC2	CLATHRIN LIGHT CHAIN 2 (CLC2)
AT2G40070	BPP1	BASIC PROLINE-RICH PROTEIN 1 (BPP1)
AT2G40090	ATH9	ABC2 HOMOLOG 9 (ATH9);ABC2 HOMOLOG 9 (ATATH9); (ABC1K15)
AT2G40140	CZF1	TANDEM ZINC FINGER 10 (TZF10); (CZF1); (ZFAR1);(SALT-INDUCIBLE ZINC FINGER 2 (SZF2); (ATSZF2)
AT2G40165	AT2G40165	AT2G40165
AT2G40270	AT2G40270	AT2G40270
AT2G40316	AT2G40316	AT2G40316
AT2G40410	ATCAN2	CALCIUM DEPENDENT NUCLEASE 2 (CAN2);CA2+-DEPENDENT NUCLEASE (ATCAN2)
AT2G40480	AT2G40480	AT2G40480
AT2G40490	HEME2	(HEME2)
AT2G40640	PUB62	(PUB62)
AT2G40650	PRP38	(PRP38)
AT2G40660	AT2G40660	AT2G40660
AT2G40690	GLY1	SUPPRESSOR OF FATTY ACID DESATURASE DEFICIENCY 1 (SFD1); (GLY1)
AT2G40730	CTEXP	CYTOPLASMIC TRNA EXPORT PROTEIN (CTEXP)
AT2G40750	WRKY54	WRKY DNA-BINDING PROTEIN 54 (WRKY54);WRKY DNA-BINDING PROTEIN 54 (ATWRKY54)
AT2G40800	ATTIM21L-1	ATTIM21-LIKE 1 (ATTIM21L-1)
AT2G40860	AT2G40860	AT2G40860
AT2G40880	CYSA	(FL3-27);CYSTATIN A (CYSA);CYSTATIN A (ATCYSA)
AT2G40950	BZIP17	(BZIP17)
AT2G41000	AT2G41000	AT2G41000
AT2G41090	CML10	CALMODULIN LIKE 10 (CML10)
AT2G41100	TCH3	CALMODULIN-LIKE 12 (CML12);ARABIDOPSIS THALIANA CALMODULIN LIKE 4 (ATCAL4);TOUCH 3 (TCH3)
AT2G41105	AT2G41105	AT2G41105
AT2G41110	CAM2	CALMODULIN 2 (CAM2)
AT2G41120	AT2G41120	AT2G41120
AT2G41430	ERD15	EARLY RESPONSIVE TO DEHYDRATION 15 (ERD15);LIGHT STRESS RESPONSE DEFICIENT 1 (LSR1); (LSR1);CTC-INTERACTING DOMAIN 1 (CID1);LIGHT STRESS-REGULATED 1 (LSR1)
AT2G41530	SFGH	S-FORMYLGLUTATHIONE HYDROLASE (SFGH);ARABIDOPSIS THALIANA S-FORMYLGLUTATHIONE HYDROLASE (AtSFGH)
AT2G41540	GPDHC1	(GPDHC1)
AT2G41550	AT2G41550	AT2G41550
AT2G41630	TFIIB1	TRANSCRIPTION FACTOR IIB (TFIIB); (ATTFIIB1);TRANSCRIPTION FACTOR IIB 1 (TFIIB1)
AT2G41640	AT2G41640	AT2G41640
AT2G41680	NTRC	NADPH-DEPENDENT THIOREDOXIN REDUCTASE C (NTRC)
AT2G41710	AT2G41710	AT2G41710
AT2G41750	DTWD2A	(DTWD2A)
AT2G41770	STL1	STELLO1 (STL1)
AT2G41830	EFOP2	EFR3 OF PLANT 2 (EFOP2)
AT2G41840	AT2G41840	AT2G41840
AT2G41870	REM4.2	(ATREM4.2);REMORIN GROUP 4 2 (REM4.2)
AT2G41905	AT2G41905	AT2G41905
AT2G41980	SINAT1	(SINAT1)
AT2G41990	CC3	COMPANION OF CELLULOSE SYNTHASE 3 (CC3)
AT2G42020	AT2G42020	AT2G42020
AT2G42170	AT2G42170	AT2G42170
AT2G42190	AT2G42190	AT2G42190
AT2G42210	OEP16-3	(ATOEP16-3); (OEP16-3)
AT2G42230	AT2G42230	AT2G42230
AT2G42240	AT2G42240	AT2G42240
AT2G42260	UVI4	UV-B-INSENSITIVE 4 (UVI4);POLYCHOME (PYM)
AT2G42270	BRR2B	(BRR2B)
AT2G42370	AT2G42370	AT2G42370
AT2G42390	AT2G42390	AT2G42390
AT2G42420	AT2G42420	AT2G42420
AT2G42500	PP2A-3	PROTEIN PHOSPHATASE 2A-4 (PP2A-4);PROTEIN PHOSPHATASE 2A-3 (PP2A-3)
AT2G42510	AT2G42510	AT2G42510
AT2G42520	RH37	RNA HELICASE 37 (RH37)
AT2G42590	GRF9	GENERAL REGULATORY FACTOR 9 (GRF9); (GRF14); (GF14 MU)
AT2G42690	AGAP1	ACYLATED GALACTOLIPID- ASSOCIATED PHOSPHOLIPASE 1 (AGAP1)
AT2G42700	MIP3	(SLOH4);MAG2-INTERACTING PROTEIN 3 (MIP3)
AT2G42720	AT2G42720	AT2G42720
AT2G42730	AT2G42730	AT2G42730
AT2G42740	RPL16A	RIBOSOMAL PROTEIN LARGE SUBUNIT 16A (RPL16A)
AT2G42780	AT2G42780	AT2G42780
AT2G42790	CSY3	CITRATE SYNTHASE 3 (CSY3)
AT2G42950	AT2G42950	AT2G42950
AT2G42975	AT2G42975	AT2G42975
AT2G43010	PIF4	(AtPIF4); (SRL2);PHYTOCHROME INTERACTING FACTOR 4 (PIF4)
AT2G43040	NPG1	NO POLLEN GERMINATION 1 (NPG1)
AT2G43090	IPMI SSU1	ISOPROPYLMALATE ISOMERASE SMALL SUBUNIT 1 (IPMI SSU1)
AT2G43190	POP4	SIMILAR TO YEAST POP4 (POP4)
AT2G43240	AT2G43240	AT2G43240
AT2G43310	UL18-L6	(UL18-L6)
AT2G43330	INT1	INOSITOL TRANSPORTER 1 (ATINT1);INOSITOL TRANSPORTER 1 (INT1)
AT2G43360	BIO2	BIOTIN AUXOTROPH 2 (BIO2); (EMB49);BIOTIN AUXOTROPH B (BIOB)
AT2G43370	AT2G43370	AT2G43370
AT2G43410	FPA	(FPA)
AT2G43460	AT2G43460	AT2G43460
AT2G43560	AT2G43560	AT2G43560
AT2G43570	CHI	CHITINASE, PUTATIVE (CHI)
AT2G43700	LECRK-V.4	L-TYPE LECTIN RECEPTOR KINASE V.4 (LECRK-V.4)
AT2G43750	OASB	O-ACETYLSERINE (THIOL) LYASE B (OASB);ARABIDOPSIS THALIANA CYSTEIN SYNTHASE-B (ATCS-B);CHLOROPLAST O-ACETYLSERINE SULFHYDRYLASE 1 (CPACS1);ARABIDOPSIS CYSTEINE SYNTHASE 1 (ACS1)
AT2G43760	CNX6	COFACTOR OF NITRATE REDUCTASE AND XANTHINE DEHYDROGENASE 6 (CNX6)
AT2G43790	MPK6	MAP KINASE 6 (ATMPK6);MAP KINASE 6 (MPK6);MAP KINASE 6 (ATMAPK6);MAP KINASE 6 (MAPK6)
AT2G44060	LEA26	LATE EMBRYOGENESIS ABUNDANT 26 (LEA26)
AT2G44065	AT2G44065	AT2G44065
AT2G44080	ARL	ARGOS-LIKE (ARL)
AT2G44130	KMD3	KELCH-DOMAIN-CONTAINING F-BOX PROTEIN 39 (KFB39);KISS ME DEADLY 3 (KMD3)
AT2G44180	MAP2A	METHIONINE AMINOPEPTIDASE 2A (MAP2A)
AT2G44198	AT2G44198	AT2G44198
AT2G44200	AT2G44200	AT2G44200
AT2G44270	ROL5	REPRESSOR OF LRX1 (ROL5)
AT2G44420	NTAN1	RESIDUE-SPECIFIC N-TERMINAL AMIDASE 1 (NTAN1)
AT2G44510	AT2G44510	AT2G44510
AT2G44520	COX10	CYTOCHROME C OXIDASE 10 (COX10)
AT2G44525	AT2G44525	AT2G44525
AT2G44610	RAB6A	(ATRABH1B); (ATRAB6A); (RAB6A); (RAB6)
AT2G44620	MTACP1	MITOCHONDRIAL ACYL CARRIER PROTEIN 1 (MTACP-1);MITOCHONDRIAL ACYL CARRIER PROTEIN 1 (MTACP1)
AT2G44640	AT2G44640	AT2G44640
AT2G44660	AT2G44660	AT2G44660
AT2G44670	AT2G44670	AT2G44670
AT2G44680	CKB4	CASEIN KINASE II BETA SUBUNIT 4 (CKB4)
AT2G44750	TPK2	THIAMIN PYROPHOSPHOKINASE 2 (TPK2)
AT2G44770	ELMOD_B	(ELMOD_B); (MCR)
AT2G44830	PAX	PROTEIN KINASE ASSOCIATED WITH BRX (PAX);AGC VIIIA KINASE 1-3 (AGC1-3)
AT2G44860	RPL24C	RIBOSOMAL PROTEIN L24C (RPL24C)
AT2G44950	HUB1	REDUCED DORMANCY 4 (RDO4);HISTONE MONO-UBIQUITINATION 1 (HUB1)
AT2G44970	AT2G44970	AT2G44970
AT2G45000	EMB2766	EMBRYO DEFECTIVE 2766 (EMB2766); (ATNUP62);NUCLEOPORIN 62 (NUP62)
AT2G45020	AT2G45020	AT2G45020
AT2G45060	AT2G45060	AT2G45060
AT2G45070	SEC61 BETA	SUPPRESSORS OF SECRETION-DEFECTIVE 61 BETA (SEC61 BETA)
AT2G45140	PVA12	PLANT VAP HOMOLOG 12 (PVA12)
AT2G45160	HAM1	HAIRY MERISTEM 1 (HAM1);SCARECROW-LIKE 27 (SCL27);LOST MERISTEMS 1 (LOM1);ARABIDOPSIS THALIANA HAIRY MERISTEM 1 (ATHAM1)
AT2G45170	ATG8E	AUTOPHAGY 8E (ATATG8E);AUTOPHAGY 8E (ATG8E)
AT2G45180	DRN1	DISEASE RELATED NONSPECI&#64257;C LIPID TRANSFER PROTEIN 1 (DRN1)
AT2G45200	GOS12	GOLGI SNARE 12 (GOS12)
AT2G45250	LIN52A	(LIN52A)
AT2G45300	AT2G45300	AT2G45300
AT2G45320	AT2G45320	AT2G45320
AT2G45350	CRR4	CHLORORESPIRATORY REDUCTION 4 (CRR4)
AT2G45460	AT2G45460	AT2G45460
AT2G45490	AUR3	ATAURORA3 (AUR3);ATAURORA3 (AtAUR3)
AT2G45500	AT2G45500	AT2G45500
AT2G45520	AT2G45520	AT2G45520
AT2G45600	AT2G45600	AT2G45600
AT2G45630	HPPR4	HYDROXYPHENYLPYRUVATE REDUCTASE 4 (HPPR4)
AT2G45660	AGL20	AGAMOUS-LIKE 20 (AGL20);SUPPRESSOR OF OVEREXPRESSION OF CO 1 (ATSOC1);SUPPRESSOR OF OVEREXPRESSION OF CO 1 (SOC1)
AT2G45685	AT2G45685	AT2G45685
AT2G45690	SSE1	SHRUNKEN SEED 1 (SSE1);ARABIDOPSIS PEROXIN 16 (ATPEX16);PEROXIN 16 (PEX16); (SSE)
AT2G45695	URM11	UBIQUITIN-RELATED MODIFIER 11 (URM11)
AT2G45720	AT2G45720	AT2G45720
AT2G45730	TRM6	(ATTRM6);TRNA METHYLTRANSFERASE 6 (TRM6)
AT2G45740	PEX11D	PEROXIN 11D (PEX11D)
AT2G45790	PMM	PHOSPHOMANNOMUTASE (ATPMM);PHOSPHOMANNOMUTASE (PMM)
AT2G45810	RH6	RNA HELICASE 6 (RH6)
AT2G45820	Rem1.3	REMORIN 1.3 (Rem1.3)
AT2G45850	AHL9	AT-HOOK MOTIF NUCLEAR LOCALIZED PROTEIN 9 (AHL9)
AT2G45910	PUB33	(PUB33)
AT2G45950	SK20	SKP1-LIKE 20 (ASK20);SKP1-LIKE 20 (SK20)
AT2G45960	PIP1B	(ATHH2);NAMED PLASMA MEMBRANE INTRINSIC PROTEIN 1;2 (PIP1;2);PLASMA MEMBRANE INTRINSIC PROTEIN 1B (PIP1B);TRANSMEMBRANE PROTEIN A (TMP-A)
AT2G45980	ATI1	ATG8-INTERACTING PROTEIN 1 (ATI1)
AT2G45990	AT2G45990	AT2G45990
AT2G46040	ARID1	AT-RICH INTERACTING DOMAIN 1 (ARID1)
AT2G46080	BPS2	BYPASS 2 (BPS2)
AT2G46090	LCBK2	LONG-CHAIN BASE (LCB) KINASE 2 (LCBK2)
AT2G46100	AT2G46100	AT2G46100
AT2G46110	KPHMT1	KETOPANTOATE HYDROXYMETHYLTRANSFERASE 1 (KPHMT1); (PANB1)
AT2G46120	AT2G46120	AT2G46120
AT2G46160	ATL67	ARABIDOPSIS T??XICOS EN LEVADURA 67 (ATL67)
AT2G46170	RTNLB5	RETICULON-LIKE B 5 (RTNLB5)
AT2G46180	GC4	GOLGIN CANDIDATE 4 (GC4)
AT2G46220	AT2G46220	AT2G46220
AT2G46230	AT2G46230	AT2G46230
AT2G46240	BAG6	ARABIDOPSIS THALIANA BCL-2-ASSOCIATED ATHANOGENE 6 (ATBAG6);BCL-2-ASSOCIATED ATHANOGENE 6 (BAG6)
AT2G46280	TRIP-1	TGF-BETA RECEPTOR INTERACTING PROTEIN 1 (TRIP-1); (TRIP1); (TIF3I1)
AT2G46320	MTM2	MN SUPEROXIDE DISMUTASE 2 (MTM2)
AT2G46330	AGP16	(ATAGP16);ARABINOGALACTAN PROTEIN 16 (AGP16)
AT2G46430	CNGC3	CYCLIC NUCLEOTIDE GATED CHANNEL 3 (ATCNGC3); (CNGC3.C);CYCLIC NUCLEOTIDE GATED CHANNEL 3 (CNGC3)
AT2G46440	CNGC11	CYCLIC NUCLEOTIDE-GATED CHANNEL 11 (ATCNGC11);CYCLIC NUCLEOTIDE-GATED CHANNELS (CNGC11);CYCLIC NUCLEOTIDE-GATED CHANNEL 11 (CNGC11)
AT2G46450	CNGC12	CYCLIC NUCLEOTIDE-GATED CHANNEL 12 (ATCNGC12);CYCLIC NUCLEOTIDE-GATED CHANNEL 12 (CNGC12)
AT2G46500	PI4K GAMMA 4	PHOSPHOINOSITIDE 4-KINASE GAMMA 4 (PI4K GAMMA 4);UBIQUITIN-LIKE DOMAIN KINASE GAMMA 4 (UBDK GAMMA 4);PHOSPHOINOSITIDE 4-KINASE GAMMA 4 (ATPI4K GAMMA 4)
AT2G46510	AIB	ABA-INDUCIBLE BHLH-TYPE TRANSCRIPTION FACTOR (ATAIB);ABA-INDUCIBLE BHLH-TYPE TRANSCRIPTION FACTOR (AIB); (BHLH017); (BHLH17);JA-ASSOCIATED MYC2-LIKE 1 (JAM1)
AT2G46520	XPO2	(XPO2)
AT2G46550	AT2G46550	AT2G46550
AT2G46560	AT2G46560	AT2G46560
AT2G46600	AT2G46600	AT2G46600
AT2G46610	RS31a	ARGININE/SERINE-RICH SPLICING FACTOR 31A (At-RS31a);ARGININE/SERINE-RICH SPLICING FACTOR 31A (RS31a)
AT2G46640	TAC1	TILLER ANGLE CONTROL 1 (TAC1)
AT2G46790	PRR9	ARABIDOPSIS PSEUDO-RESPONSE REGULATOR 9 (APRR9);TOC1-LIKE PROTEIN 1 (TL1);PSEUDO-RESPONSE REGULATOR 9 (PRR9)
AT2G46840	DUF4	DOMAIN OF UNKNOWN FUNCTION 724 4 (ATDUF4);DOMAIN OF UNKNOWN FUNCTION 724 4 (DUF4)
AT2G46900	AT2G46900	AT2G46900
AT2G46980	ASY3	ARABIDOPSIS THALIANA ASYNAPTIC 3 (ATASY3);ASYNAPTIC 3 (ASY3)
AT2G47070	SPL1	SQUAMOSA PROMOTER BINDING PROTEIN-LIKE 1 (SPL1)
AT2G47090	SR1	(SR1)
AT2G47100	AT2G47100	AT2G47100
AT2G47110	UBQ6	UBIQUITIN 6 (UBQ6);RIBOSOMAL PROTEIN S27AB (RPS27AB);UBIQUITIN EXTENSION PROTEIN 6 (UBI6)
AT2G47150	AT2G47150	AT2G47150
AT2G47350	IES2A	(IES2A)
AT2G47370	AT2G47370	AT2G47370
AT2G47380	AT2G47380	AT2G47380
AT2G47390	CGEP	CHLOROPLAST GLUTAMYL PEPTIDASE (CGEP)
AT2G47400	CP12-1	CP12 DOMAIN-CONTAINING PROTEIN 1 (CP12-1);CP12 DOMAIN-CONTAINING PROTEIN 1 (CP12)
AT2G47410	AT2G47410	AT2G47410
AT2G47470	UNE5	PDI-LIKE 2-1 (ATPDIL2-1);UNFERTILIZED EMBRYO SAC 5 (UNE5);ARABIDOPSIS THALIANA PROTEIN DISULFIDE ISOMERASE 11 (ATPDI11);PROTEIN DISULFIDE ISOMERASE 11 (PDI11);MATERNAL EFFECT EMBRYO ARREST 30 (MEE30)
AT2G47580	U1A	SPLICEOSOMAL PROTEIN U1A (U1A)
AT2G47620	SWI3A	SWITCH/SUCROSE NONFERMENTING 3A (ATSWI3A);SWITCH/SUCROSE NONFERMENTING 3A (SWI3A); (CHB1)
AT2G47640	AT2G47640	AT2G47640
AT2G47680	AT2G47680	AT2G47680
AT2G47690	AT2G47690	AT2G47690
AT2G47760	ALG3	ARABIDOPSIS THALIANA ASPARAGINE-LINKED GLYCOSYLATION 3 (AtALG3);ASPARAGINE-LINKED GLYCOSYLATION 3 (ALG3)
AT2G47770	TSPO	TSPO(OUTER MEMBRANE TRYPTOPHAN-RICH SENSORY PROTEIN)-RELATED (TSPO);TSPO(OUTER MEMBRANE TRYPTOPHAN-RICH SENSORY PROTEIN)-RELATED (ATTSPO)
AT2G47790	GTS1	GIGANTUS 1 (GTS1)
AT2G47840	Tic20-II	TRANSLOCON AT THE INNER ENVELOPE MEMBRANE OF CHLOROPLASTS 20-II (AtTic20-II);TRANSLOCON AT THE INNER ENVELOPE MEMBRANE OF CHLOROPLASTS 20-II (Tic20-II)
AT2G47844	AT2G47844	AT2G47844
AT2G47850	AT2G47850	AT2G47850
AT2G47920	NET3C	NETWORKED 3C (NET3C)
AT2G47930	AGP26	ARABIDOPSIS THALIANA ARABINOGALACTAN PROTEIN 26 (ATAGP26);ARABINOGALACTAN PROTEIN 26 (AGP26)
AT2G47940	DEG2	DEGP PROTEASE 2 (DEGP2);DEGRADATION OF PERIPLASMIC PROTEINS 2 (DEG2);EMBRYO DEFECTIVE 3117 (EMB3117)
AT2G48000	AT2G48000	AT2G48000
AT2G48160	HULK2	(SL3);HUA2 LIKE 2 (HULK2)
AT3G01035	AT3G01035	AT3G01035
AT3G01040	GAUT13	GALACTURONOSYLTRANSFERASE 13 (GAUT13)
AT3G01090	KIN10	SNF1 KINASE HOMOLOG 10 (AKIN10); (SNRK1);SNF1 KINASE HOMOLOG 10 (KIN10); (KIN10)
AT3G01100	HYP1	HYPOTHETICAL PROTEIN 1 (HYP1); (OSCA2.3);ARABIDOPSIS THALIANA HYPOTHETICAL PROTEIN 1 (ATHYP1)
AT3G01115	AT3G01115	AT3G01115
AT3G01150	PTB1	POLYPYRIMIDINE TRACT-BINDING (PTB);POLYPYRIMIDINE TRACT-BINDING PROTEIN 1 (PTB1);POLYPYRIMIDINE TRACT-BINDING PROTEIN 1 (ATPTB1)
AT3G01160	AT3G01160	AT3G01160
AT3G01165	AT3G01165	AT3G01165
AT3G01170	AT3G01170	AT3G01170
AT3G01210	BPL6	BPA1 LIKE 6 (BPL6)
AT3G01280	VDAC1	ARABIDOPSIS THALIANA VOLTAGE DEPENDENT ANION CHANNEL 1 (ATVDAC1);VOLTAGE DEPENDENT ANION CHANNEL 1 (VDAC1)
AT3G01300	PBL35	PBS1-LIKE 35 (PBL35)
AT3G01310	ATVIP1	VIP1 HOMOLOG 1 (VIP1);VIP HOMOLOG2 (VIH2);ARABIDOPSIS HOMOLOG OF YEAST VIP1 1 (ATVIP1)
AT3G01360	AT3G01360	AT3G01360
AT3G01370	CFM2	CRM FAMILY MEMBER 2 (CFM2);ARABIDOPSIS THALIANA CRM FAMILY MEMBER 2 (ATCFM2)
AT3G01390	VMA10	(AVMA10);VACUOLAR MEMBRANE ATPASE 10 (VMA10)
AT3G01400	AT3G01400	AT3G01400
AT3G01425	AT3G01425	AT3G01425
AT3G01430	AT3G01430	AT3G01430
AT3G01435	MED11	MEDIATOR 11 (MED11)
AT3G01440	PnsL3	PSBQ-LIKE 1 (PQL1);PHOTOSYNTHETIC NDH SUBCOMPLEX L 3 (PnsL3);PSBQ-LIKE 2 (PQL2)
AT3G01450	AT3G01450	AT3G01450
AT3G01480	CYP38	CYCLOPHILIN 38 (CYP38);ARABIDOPSIS CYCLOPHILIN 38 (ATCYP38)
AT3G01510	LSF1	LIKE SEX4 1 (LSF1)
AT3G01520	AT3G01520	AT3G01520
AT3G01540	DRH1	RNA HELICASE 14 (RH14);ARABIDOPSIS THALIANA DEAD BOX RNA HELICASE 1 (ATDRH1);DEAD BOX RNA HELICASE 1 (DRH1);NVOLVED IN RRNA PROCESSING 6 (IRP6)
AT3G01560	FLOE3	FLOE3 (FLOE3)
AT3G01580	AT3G01580	AT3G01580
AT3G01640	GLCAK	ARABIDOPSIS THALIANA GLUCURONOKINASE (ATGLCAK);GLUCURONOKINASE G (GLCAK)
AT3G01665	AT3G01665	AT3G01665
AT3G01675	AT3G01675	AT3G01675
AT3G01740	AT3G01740	AT3G01740
AT3G01770	BET10	BROMODOMAIN AND EXTRATERMINAL DOMAIN PROTEIN 10 (ATBET10);GLOBAL TRANSCRIPTION FACTOR GROUP E 11 (GTE11);BROMODOMAIN AND EXTRATERMINAL DOMAIN PROTEIN 10 (BET10)
AT3G01775	AT3G01775	AT3G01775
AT3G01780	TPLATE	(TPLATE)
AT3G01820	AT3G01820	AT3G01820
AT3G01965	AT3G01965	AT3G01965
AT3G02065	AT3G02065	AT3G02065
AT3G02070	AT3G02070	AT3G02070
AT3G02080	AT3G02080	AT3G02080
AT3G02090	MPPBETA	(MPPBETA)
AT3G02140	TMAC2	ABI FIVE BINDING PROTEIN 4 (AFP4);TWO OR MORE ABRES-CONTAINING GENE 2 (TMAC2)
AT3G02180	SP1L3	SPIRAL1-LIKE3 (SP1L3)
AT3G02190	AT3G02190	AT3G02190
AT3G02195	AT3G02195	AT3G02195
AT3G02200	AT3G02200	AT3G02200
AT3G02315	AT3G02315	AT3G02315
AT3G02320	TRM1A	(ATTRM1A);TRNA METHYLTRANSFERASE 1A (TRM1A)
AT3G02335	AT3G02335	AT3G02335
AT3G02340	AT3G02340	AT3G02340
AT3G02350	GAUT9	GALACTURONOSYLTRANSFERASE 9 (GAUT9)
AT3G02390	AT3G02390	AT3G02390
AT3G02400	FHA3	FORKHEADASSOCIATED DOMAIN 2 (FHA3)
AT3G02450	FTSHI3	FTSH (FILAMENTATION-TEMPERATURE-SENSITIVE PROTEIN H) INACTIVE 3 (FTSHI3)
AT3G02470	SAMDC	S-ADENOSYLMETHIONINE DECARBOXYLASE (SAMDC)
AT3G02490	AT3G02490	AT3G02490
AT3G02520	GRF7	(GF14 NU);GENERAL REGULATORY FACTOR 7 (GRF7)
AT3G02530	CCT6-2	CHAPERONIN CONTAINING T-COMPLEX POLYPEPTIDE-1 SUBUNIT 6-2 (CCT6-2)
AT3G02540	RAD23C	RADIATION SENSITIVE23C (RAD23C);PUTATIVE DNA REPAIR PROTEIN RAD23-3 (RAD23-3)
AT3G02555	AT3G02555	AT3G02555
AT3G02560	AT3G02560	AT3G02560
AT3G02595	AT3G02595	AT3G02595
AT3G02630	AAD5	ACYL?ACYL CARRIER PROTEIN (ACP) DESATURASE 5 (AAD5)
AT3G02677	AT3G02677	AT3G02677
AT3G02680	NBS1	(ATNBS1);NIJMEGEN BREAKAGE SYNDROME 1 (NBS1)
AT3G02700	AT3G02700	AT3G02700
AT3G02710	AT3G02710	AT3G02710
AT3G02715	AT3G02715	AT3G02715
AT3G02725	AT3G02725	AT3G02725
AT3G02730	TRXF1	THIOREDOXIN F-TYPE 1 (TRXF1); (ATF1)
AT3G02745	AT3G02745	AT3G02745
AT3G02760	AT3G02760	AT3G02760
AT3G02785	AT3G02785	AT3G02785
AT3G02800	PFA-DSP3	PLANT AND FUNGI ATYPICAL DUAL-SPECI&#64257;CITY PHOSPHATASE 3 (PFA-DSP3); (AtPFA-DSP3)
AT3G02832	AT3G02832	AT3G02832
AT3G02870	VTC4	L-GALACTOSE 1-PHOSPHATE PHOSPHATASE (GPP); (VTC4)
AT3G02875	ILR1	IAA-LEUCINE RESISTANT 1 (ILR1)
AT3G03020	AT3G03020	AT3G03020
AT3G03035	AT3G03035	AT3G03035
AT3G03130	AT3G03130	AT3G03130
AT3G03150	AT3G03150	AT3G03150
AT3G03160	AT3G03160	AT3G03160
AT3G03175	AT3G03175	AT3G03175
AT3G03210	AXY9	ALTERED XYLOGLUCAN 9 (AXY9)
AT3G03560	AT3G03560	AT3G03560
AT3G03595	AT3G03595	AT3G03595
AT3G03615	AT3G03615	AT3G03615
AT3G03675	AT3G03675	AT3G03675
AT3G03685	AT3G03685	AT3G03685
AT3G03695	AT3G03695	AT3G03695
AT3G03790	AT3G03790	AT3G03790
AT3G03810	EDA30	EMBRYO SAC DEVELOPMENT ARREST 30 (EDA30)
AT3G03820	SAUR29	SMALL AUXIN UP RNA 29 (SAUR29)
AT3G03870	AT3G03870	AT3G03870
AT3G03915	AT3G03915	AT3G03915
AT3G03920	AT3G03920	AT3G03920
AT3G03960	CCT8	CHAPERONIN CONTAINING T-COMPLEX POLYPEPTIDE-1 SUBUNIT 8 (CCT8)
AT3G04000	CHLADR	CHLOROPLAST ALDEHYDE REDUCTASE (CHLADR)
AT3G04020	AT3G04020	AT3G04020
AT3G04080	APY1	APYRASE 1 (APY1);APYRASE 1 (ATAPY1)
AT3G04110	GLR1.1	(ATGLR1.1);GLUTAMATE RECEPTOR 1.1 (GLR1.1);GLUTAMATE RECEPTOR 1 (GLR1)
AT3G04120	GAPC1	GLYCERALDEHYDE-3-PHOSPHATE DEHYDROGENASE C SUBUNIT (GAPC);GLYCERALDEHYDE-3-PHOSPHATE DEHYDROGENASE C SUBUNIT 1 (GAPC1); (GAPC-1)
AT3G04210	TN13	(TN13)
AT3G04240	SEC	SECRET AGENT (SEC)
AT3G04325	AT3G04325	AT3G04325
AT3G04380	SUVR4	SET DOMAIN PROTEIN 31 (SDG31); (SUVR4)
AT3G04400	emb2171	(RPL23);EMBRYO DEFECTIVE 2171 (emb2171)
AT3G04460	PEX12	PEROXIN-12 (PEX12);ABERRANT PEROXISOME MORPHOLOGY 4 (APM4);PEROXIN-12 (ATPEX12)
AT3G04480	AT3G04480	AT3G04480
AT3G04670	WRKY39	WRKY DNA-BINDING PROTEIN 39 (WRKY39);WRKY DNA-BINDING PROTEIN 39 (ATWRKY39)
AT3G04750	AT3G04750	AT3G04750
AT3G04760	AT3G04760	AT3G04760
AT3G04775	AT3G04775	AT3G04775
AT3G04790	EMB3119	EMBRYO DEFECTIVE 3119 (EMB3119)
AT3G04830	AT3G04830	AT3G04830
AT3G04840	AT3G04840	AT3G04840
AT3G04855	AT3G04855	AT3G04855
AT3G04920	AT3G04920	AT3G04920
AT3G05060	AT3G05060	AT3G05060
AT3G05070	AT3G05070	AT3G05070
AT3G05090	LRS1	LATERAL ROOT STIMULATOR 1 (LRS1)
AT3G05120	GID1A	GA INSENSITIVE DWARF1A (GID1A);GA INSENSITIVE DWARF1A (ATGID1A)
AT3G05130	AT3G05130	AT3G05130
AT3G05320	OFT1	(ATOFT1);O-FUCOSYL TRANSFERASE 1 (OFT1)
AT3G05370	RLP31	RECEPTOR LIKE PROTEIN 31 (RLP31);RECEPTOR LIKE PROTEIN 31 (AtRLP31)
AT3G05425	AT3G05425	AT3G05425
AT3G05430	PDP4	PWWP DOMAIN PROTEIN 4 (PDP4)
AT3G05480	RAD9	(RAD9)
AT3G05490	RALFL22	RALF-LIKE 22 (RALFL22)
AT3G05520	CPA	(ATCPA);CAPPING PROTEIN A (CPA)
AT3G05570	AT3G05570	AT3G05570
AT3G05580	TOPP9	ATUNIS1 (AUN1);TYPE ONE PROTEIN PHOSPHATASE 9 (TOPP9)
AT3G05660	RLP33	RECEPTOR LIKE PROTEIN 33 (AtRLP33);RECEPTOR LIKE PROTEIN 33 (RLP33)
AT3G05670	AT3G05670	AT3G05670
AT3G05710	SYP43	(ATSYP43);SYNTAXIN OF PLANTS 43 (SYP43)
AT3G05740	RECQI1	RECQ HELICASE L1 (RECQI1)
AT3G05755	AT3G05755	AT3G05755
AT3G05760	AT3G05760	AT3G05760
AT3G05820	INVH	ARABIDOPSIS ALKALINE/NEUTRAL INVERTASE H (At-A/N-InvH);INVERTASE H (INVH);ALKALINE/NEUTRAL INVERTASE H (A/N-InvH)
AT3G05835	AT3G05835	AT3G05835
AT3G05900	AT3G05900	AT3G05900
AT3G05905	AT3G05905	AT3G05905
AT3G05936	AT3G05936	AT3G05936
AT3G06010	ATCHR12	CHROMATIN REMODELING 12 (CHR12); (ATCHR12)
AT3G06030	NP3	NPK1-RELATED PROTEIN KINASE 3 (ANP3); (AtANP3);NPK1-RELATED PROTEIN KINASE 3 (NP3); (MAPKKK12)
AT3G06040	AT3G06040	AT3G06040
AT3G06080	TBL10	TRICHOME BIREFRINGENCE-LIKE 10 (TBL10)
AT3G06105	AT3G06105	AT3G06105
AT3G06110	MKP2	DUAL-SPECIFICITY PROTEIN PHOSPHATASE 1B (DSPTP1B);MAPK PHOSPHATASE 2 (MKP2)
AT3G06160	REM18	(REM18)
AT3G06290	SAC3B	(AtSAC3B);YEAST SAC3 HOMOLOG B (SAC3B)
AT3G06300	P4H2	P4H ISOFORM 2 (AT-P4H-2);PROLYL 4-HYDROXYLASE 2 (P4H2)
AT3G06310	AT3G06310	AT3G06310
AT3G06420	ATG8H	AUTOPHAGY 8H (ATG8H)
AT3G06480	RH40	RNA HELICASE 40 (RH40)
[truncated: 2,642 more rows]
