# Supplementary material for: Arabidopsis HISTONE DEACETYLASE 9 Stimulates Hypocotyl Cell Elongation by Repressing GIGANTEA Expression Under Short Day Photoperiod
Source: Front Plant Sci. 2022 Jul 18;13:950378. doi: 10.3389/fpls.2022.950378 (PMC9341324; doi:10.3389/fpls.2022.950378)
Supplement: Supplementary file 3 [file Table_2.XLSX]

## Sheet: Sheet 1
Supplementary Table 2. Up-regulated genes in hda9 (p<0.05; SRA PRJNA743930)
AGI number	log2 fold change (hda9/Col-0)	p-value	Gene name	All gene names
AT1G08650	2.70768	2.26505e-272	PPCK1	PHOSPHOENOLPYRUVATE CARBOXYLASE KINASE 1 (ATPPCK1);PHOSPHOENOLPYRUVATE CARBOXYLASE KINASE 1 (PPCK1)
AT4G34950	2.21716	1.38352e-250	MFS1	MAJOR FACILITATOR SUPERFAMILY 1 (MFS1)
AT1G69530	1.61008	6.44625e-142	EXPA1	EXPANSIN A1 (ATEXPA1);EXPANSIN 1 (EXP1);EXPANSIN A1 (EXPA1); (ATEXP1); (ATHEXP ALPHA 1.2); (AT-EXP1)
AT2G15020	3.17685	5.7604e-137	AT2G15020	AT2G15020
AT4G19120	1.81515	1.13758e-126	ERD3	EARLY-RESPONSIVE TO DEHYDRATION 3 (ERD3)
AT5G65310	1.49689	3.72918e-114	HB5	HOMEOBOX PROTEIN 5 (ATHB5);HOMEOBOX PROTEIN 5 (HB5); (ATHB-5)
AT3G05800	2.5903	1.55104e-110	AIF1	ATBS1(ACTIVATION-TAGGED BRI1 SUPPRESSOR 1)-INTERACTING FACTOR 1 (AIF1)
AT4G17090	1.46881	3.30763e-110	CT-BMY	CHLOROPLAST BETA-AMYLASE (CT-BMY); (ATBAM3);BETA-AMYLASE 8 (BMY8);BETA-AMYLASE 3 (BAM3)
AT5G02480	1.38687	9.80918e-97	AT5G02480	AT5G02480
AT3G09440	1.2839	1.07979e-96	AT3G09440	AT3G09440
AT1G07050	2.9516	5.74816e-94	FITNESS	FITNESS (FITNESS)
AT1G68050	1.85565	5.889e-94	FKF1	FLAVIN-BINDING, KELCH REPEAT, F BOX 1 (FKF1); (ADO3)
AT5G20790	2.5329	4.32773e-90	AT5G20790	AT5G20790
AT5G49480	1.54105	6.72026e-88	CP1	CA2+-BINDING PROTEIN 1 (ATCP1);CA2+-BINDING PROTEIN 1 (CP1)
AT1G79110	2.53535	5.86403e-83	BRG2	BOI-RELATED GENE 2 (BRG2)
AT5G62360	1.8956	2.03014e-82	PMEI13	PECTIN METHYL-ESTERASE INHIBITOR 13 (PMEI13)
AT5G52310	1.33723	2.46598e-82	LTI78	COLD REGULATED 78 (COR78);LOW-TEMPERATURE-INDUCED 78 (LTI78); (LTI140);RESPONSIVE TO DESICCATION 29A (RD29A)
AT3G17790	1.63158	1.69203e-81	PAP17	(ATACP5);PURPLE ACID PHOSPHATASE 17 (PAP17); (ATPAP17)
AT5G44190	1.26883	9.70604e-81	GLK2	GOLDEN2-LIKE 2 (GLK2);GBF'S PRO-RICH REGION-INTERACTING FACTOR 2 (GPRI2); (ATGLK2)
AT5G20150	1.54426	6.35331e-77	SPX1	SPX DOMAIN GENE 1 (SPX1);ARABIDOPSIS THALIANA SPX DOMAIN GENE 1 (ATSPX1)
AT4G12320	1.55291	1.65606e-76	CYP706A6	CYTOCHROME P450, FAMILY 706, SUBFAMILY A, POLYPEPTIDE 6 (CYP706A6)
AT5G20700	1.30036	1.35604e-73	AT5G20700	AT5G20700
AT4G02890	1.31684	2.48766e-73	UBQ14	(UBQ14)
AT3G47420	1.52266	4.92043e-72	G3Pp1	GLYCEROL-3-PHOSPHATE PERMEASE 1 (G3Pp1);PHOSPHATE STARVATION-INDUCED GENE 3 (ATPS3);PHOSPHATE STARVATION-INDUCED GENE 3 (PS3);GLYCEROL-3-PHOSPHATE PERMEASE 1 (AtG3Pp1)
AT1G64950	1.40103	1.9392e-70	CYP89A5	CYTOCHROME P450, FAMILY 89, SUBFAMILY A, POLYPEPTIDE 5 (CYP89A5)
AT1G78170	1.90112	6.4305e-68	AT1G78170	AT1G78170
AT2G23170	1.79909	1.89445e-67	GH3.3	(GH3.3)
AT3G47500	1.49013	4.7396e-67	CDF3	CYCLING DOF FACTOR 3 (CDF3)
AT2G40080	1.51124	8.96567e-67	ELF4	EARLY FLOWERING 4 (ELF4)
AT1G61800	2.89931	1.53211e-64	GPT2	GLUCOSE-6-PHOSPHATE/PHOSPHATE TRANSLOCATOR 2 (GPT2);ARABIDOPSIS GLUCOSE-6-PHOSPHATE/PHOSPHATE TRANSLOCATOR 2 (ATGPT2)
AT1G55920	1.45011	1.92796e-63	SERAT2;1	SERINE ACETYLTRANSFERASE 2;1 (ATSERAT2;1);SERINE ACETYLTRANSFERASE 5 (SAT5); (ATSAT1);SERINE ACETYLTRANSFERASE 2;1 (SERAT2;1);SERINE ACETYLTRANSFERASE 1 (SAT1)
AT4G34135	1.26337	6.36548e-63	UGT73B2	UDP-GLUCOSYLTRANSFERASE 73B2 (UGT73B2)
AT5G56860	1.93902	3.64907e-62	GNC	GATA TRANSCRIPTION FACTOR 21 (GATA21);GATA, NITRATE-INDUCIBLE, CARBON METABOLISM-INVOLVED (GNC)
AT2G20570	1.33052	2.11624e-61	GPRI1	GBF'S PRO-RICH REGION-INTERACTING FACTOR 1 (GPRI1)
AT5G55620	1.63892	2.64169e-59	AT5G55620	AT5G55620
AT3G21560	1.43935	3.49703e-57	UGT84A2	BRIGHT TRICHOMES 1 (BRT1); (BRT1);UDP-GLUCOSYL TRANSFERASE 84A2 (UGT84A2)
AT2G22430	1.02748	3.05586e-56	HB6	HOMEOBOX PROTEIN 6 (HB6);HOMEOBOX PROTEIN 6 (ATHB6)
AT1G79090	1.22592	2.44966e-53	PAT1	ARABIDOPSIS HOMOLOG OF YEAST PAT1 (PAT1)
AT2G21660	1.14774	7.82005e-52	CCR2	GLYCINE RICH PROTEIN 7 (ATGRP7);COLD, CIRCADIAN RHYTHM, AND RNA BINDING 2 (CCR2);SMALL RNA-BINDING PROTEIN 1 (SRBP1);GLYCINE-RICH RNA-BINDING PROTEIN 7 (GRP7);RNA-BINDING GLYCINE-RICH PROTEIN A3 (RBGA3);GLYCINE-RICH RNA-BINDING PROTEIN 7 (GR-RBP7)
AT4G19700	1.66079	1.11832e-51	RING	(RING);BOTRYTIS SUSCEPTIBLE1 INTERACTOR (BOI);IAP-LIKE PROTEIN (ILP); (ATILP)
AT1G75750	1.03466	2.03164e-51	GASA1	GAST1 PROTEIN HOMOLOG 1 (GASA1)
AT4G34740	1.18984	4.3085e-51	ASE2	DIFFERENTIAL DEVELOPMENT OF VASCULAR ASSOCIATED CELLS (DOV1);GLN PHOSPHORIBOSYL PYROPHOSPHATE AMIDOTRANSFERASE 2 (ATASE2);GLN PHOSPHORIBOSYL PYROPHOSPHATE AMIDOTRANSFERASE 2 (ASE2); (ATPURF2);CHLOROPLAST IMPORT APPARATUS 1 (CIA1)
AT5G28300	1.32911	2.36236e-48	GT2L	(ATGT2L);GT-2LIKE PROTEIN (GT2L)
AT3G44450	2.39283	8.23403e-48	BIC2	BLUE-LIGHT INHIBITOR OF CRYPTOCHROMES 2 (BIC2)
AT2G44670	1.26004	1.19211e-47	AT2G44670	AT2G44670
AT5G48250	1.50352	5.66029e-47	BBX8	B-BOX DOMAIN PROTEIN 8 (BBX8)
AT2G21210	1.40651	9.81724e-47	SAUR6	SMALL AUXIN UPREGULATED RNA 6 (SAUR6)
AT1G19370	1.23919	3.19698e-46	AT1G19370	AT1G19370
AT1G27020	1.10207	9.7868e-46	AT1G27020	AT1G27020
AT1G61730	1.22605	2.16308e-45	AT1G61730	AT1G61730
AT2G44940	1.82083	4.03751e-45	ERF34	ETHYLENE-RESPONSIVE TRANSCRIPTION FACTOR 34 (ERF34)
AT5G17860	1.5418	3.98827e-44	CAX7	CALCIUM EXCHANGER 7 (CAX7); (CCX1)
AT5G12010	1.3347	5.26586e-44	AT5G12010	AT5G12010
AT3G49670	1.42876	3.04747e-43	BAM2	BARELY ANY MERISTEM 2 (BAM2)
AT5G39760	1.75621	4.30352e-42	HB23	HOMEOBOX PROTEIN 23 (AtHB23);ZINC FINGER HOMEODOMAIN 10 (ZHD10);HOMEOBOX PROTEIN 23 (HB23)
AT2G41940	1.48999	1.83364e-41	ZFP8	ZINC FINGER PROTEIN 8 (ZFP8);ZINC FINGER PROTEIN8 (ZFP8)
AT5G65860	1.49572	4.22101e-40	AT5G65860	AT5G65860
AT1G73010	1.69272	1.31064e-39	PS2	PHOSPHATE STARVATION-INDUCED GENE 2 (ATPS2);PYROPHOSPHATE-SPECIFIC PHOSPHATASE1 (AtPPsPase1);PYROPHOSPHATE-SPECIFIC PHOSPHATASE1 (PPsPase1);PHOSPHATE STARVATION-INDUCED GENE 2 (PS2)
AT4G26150	2.04793	5.03407e-39	CGA1	CYTOKININ-RESPONSIVE GATA FACTOR 1 (CGA1);GNC-LIKE (GNL);GATA TRANSCRIPTION FACTOR 22 (GATA22)
AT2G26440	1.42357	1.67154e-38	PME12	PECTIN METHYLESTERASE 12 (PME12)
AT5G15950	1.30166	3.53054e-38	SAMDC2	S-ADENOSYLMETHIONINE DECARBOXYLASE 2 (SAMDC2)
AT3G28920	1.32292	4.58557e-38	HB34	HOMEOBOX PROTEIN 34 (AtHB34);ZINC FINGER HOMEODOMAIN 9 (ZHD9);HOMEOBOX PROTEIN 34 (HB34)
AT3G58070	3.11831	4.8127e-38	GIS	GLABROUS INFLORESCENCE STEMS (GIS)
AT5G14230	1.51955	1.22366e-37	AT5G14230	AT5G14230
AT5G57180	1.0576	1.50705e-37	CIA2	CHLOROPLAST IMPORT APPARATUS 2 (CIA2)
AT3G04140	1.74719	1.69127e-37	AT3G04140	AT3G04140
AT1G70420	1.79242	4.02124e-37	AT1G70420	AT1G70420
AT5G64770	1.2553	7.86244e-35	RGF9	ROOT MERISTEM GROWTH FACTOR 9 (RGF9);CLE-LIKE 9 (CLEL 9);GOLVEN 2 (GLV2)
AT4G15550	1.094	1.04238e-34	IAGLU	INDOLE-3-ACETATE BETA-D-GLUCOSYLTRANSFERASE (IAGLU)
AT1G61580	1.31552	9.10165e-34	RPL3B	ARABIDOPSIS RIBOSOMAL PROTEIN 2 (ARP2);R-PROTEIN L3 B (RPL3B)
AT4G09500	1.83325	2.50671e-33	UGT79B7	UDP-GLYCOSYLTRANSFERASE 79B7 (UGT79B7)
AT2G37710	1.09343	5.11038e-33	LECRK-IV.1	RECEPTOR LECTIN KINASE (RLK);L-TYPE LECTIN RECEPTOR KINASE IV.1 (LECRK-IV.1)
AT1G18400	1.71244	6.87616e-33	BEE1	BR ENHANCED EXPRESSION 1 (BEE1)
AT2G36630	1.06513	7.35753e-33	AT2G36630	AT2G36630
AT5G42900	1.58992	1.2153e-32	COR27	COLD REGULATED GENE 27 (COR27)
AT4G02715	1.03228	2.59747e-31	AT4G02715	AT4G02715
AT1G22770	1.14512	4.13535e-31	GI	(FB);GIGANTEA (GI)
AT4G38620	1.28358	5.82427e-31	MYB4	MYB DOMAIN PROTEIN 4 (MYB4);MYB DOMAIN PROTEIN 4 (ATMYB4)
AT5G02190	2.31505	8.64807e-31	PCS1	EMBRYO DEFECTIVE 24 (EMB24);PHYTOCHELATIN SYNTHASE 1 (PCS1); (ASP38);PROMOTION OF CELL SURVIVAL 1 (PCS1);ARABIDOPSIS THALIANA ASPARTIC PROTEASE 38 (ATASP38)
AT1G08250	2.43636	1.0236e-30	ADT6	ARABIDOPSIS THALIANA AROGENATE DEHYDRATASE 6 (AtADT6);AROGENATE DEHYDRATASE 6 (ADT6)
AT4G34590	1.19039	1.05301e-30	GBF6	(ATB2);G-BOX BINDING FACTOR 6 (GBF6);ARABIDOPSIS THALIANA BASIC LEUCINE-ZIPPER 11 (AtbZIP11); (BZIP11); (ATBZIP11)
AT5G23660	1.17247	2.41653e-30	SWEET12	HOMOLOG OF MEDICAGO TRUNCATULA MTN3 (MTN3); (AtSWEET12); (SWEET12)
AT3G03440	1.82404	6.17459e-30	AT3G03440	AT3G03440
AT2G01290	1.18133	9.87315e-30	RPI2	RIBOSE-5-PHOSPHATE ISOMERASE 2 (RPI2)
AT3G28290	1.52677	1.42708e-29	AT14A	(AT14A)
AT3G28300	1.52677	1.42708e-29	AT14A	(AT14A)
AT2G29090	1.54085	3.64756e-29	CYP707A2	CYTOCHROME P450, FAMILY 707, SUBFAMILY A, POLYPEPTIDE 2 (CYP707A2)
AT1G57610	1.28382	1.01317e-28	MCU2	MITOCHONDRIAL CALCIUM UPTAKE2 (MCU2)
AT3G27320	1.14489	2.07e-28	AT3G27320	AT3G27320
AT3G21220	1.20842	2.92413e-28	MKK5	ARABIDOPSIS THALIANA MITOGEN-ACTIVATED PROTEIN KINASE KINASE 5 (ATMKK5); (ATMAP2K_ALPHA);MAP KINASE KINASE 5 (MKK5);ARABIDOPSIS THALIANA MITOGEN-ACTIVATED PROTEIN KINASE KINASE 5 (ATMEK5);MAP KINASE KINASE 5 (MEK5); (MAP2K_A)
AT5G05060	1.13779	5.06509e-28	AT5G05060	AT5G05060
AT3G15540	1.50072	5.82263e-28	IAA19	INDOLE-3-ACETIC ACID INDUCIBLE 19 (IAA19);MASSUGU 2 (MSG2)
AT5G39410	1.00248	7.1471e-28	AT5G39410	AT5G39410
AT5G02890	1.52058	2.87962e-27	AT5G02890	AT5G02890
AT1G26770	1.03042	4.07437e-27	EXPA10	EXPANSIN A10 (ATEXPA10);ARABIDOPSIS THALIANA EXPANSIN 10 (AT-EXP10);EXPANSIN A10 (EXPA10);ARABIDOPSIS THALIANA EXPANSIN ALPHA 1.1 (ATHEXP ALPHA 1.1);EXPANSIN 10 (EXP10);ARABIDOPSIS THALIANA EXPANSIN 10 (ATEXP10)
AT5G46330	1.08788	5.93255e-27	FLS2	FLAGELLIN-SENSITIVE 2 (FLS2)
AT2G21130	1.27055	1.27802e-26	AT2G21130	AT2G21130
AT4G38860	1.06988	1.99258e-26	SAUR16	SMALL AUXIN UPREGULATED RNA 16 (SAUR16)
AT5G56040	1.00519	2.64465e-26	SKM2	RGF1 INSENSITIVE 4 (RGI4);STERILITY-REGULATING KINASE MEMBER 2 (SKM2)
AT3G45210	1.55624	3.80094e-26	AT3G45210	AT3G45210
AT5G17000	1.02653	6.70276e-26	AT5G17000	AT5G17000
AT3G49240	1.09037	1.48758e-25	NUWA	EMBRYO DEFECTIVE 1796 (emb1796);NUWA (NUWA)
AT1G77680	1.06979	2.93734e-25	RRP44B	RRP44 HOMOLOG B (RRP44B);SUPPRESSOR OF VARICOSE (SOV); (ATRRP44B)
AT1G19670	1.08249	3.32432e-25	CLH1	CHLOROPHYLLASE 1 (ATCLH1);CHLOROPHYLLASE 1 (CLH1);CORONATINE-INDUCED PROTEIN 1 (ATHCOR1);CORONATINE-INDUCED PROTEIN 1 (CORI1)
AT1G11210	1.06835	1.1478e-24	AT1G11210	AT1G11210
AT5G41410	1.05931	1.33225e-24	BEL1	BELL 1 (BEL1)
AT5G11150	1.02663	1.58805e-24	VAMP713	VESICLE-ASSOCIATED MEMBRANE PROTEIN 713 (ATVAMP713); (VAMP713); (GPS2);GRAVITY PERSISTENT SIGNAL 2 (GPS2);VESICLE-ASSOCIATED MEMBRANE PROTEIN 713 (VAMP713)
AT3G21760	1.10933	1.70565e-24	HYR1	HYPOSTATIN RESISTANCE 1 (HYR1)
AT2G19450	1.00514	1.85541e-24	TAG1	TRIACYLGLYCEROL BIOSYNTHESIS DEFECT 1 (TAG1); (AS11); (ABX45); (ATDGAT1); (RDS1);ARABIDOPSIS THALIANA ACYL-COA:DIACYLGLYCEROL ACYLTRANSFERASE (ATDGAT);ACYL-COA:DIACYLGLYCEROL ACYLTRANSFERASE 1 (DGAT1)
AT1G53035	1.73185	4.28426e-24	AT1G53035	AT1G53035
AT1G21520	2.43722	5.95791e-24	AT1G21520	AT1G21520
AT1G22610	1.09686	2.19965e-23	MCTP6	MULTIPLE C2 DOMAIN AND TRANSMEMBRANE REGION PROTEIN 6 (MCTP6)
AT3G25890	1.04862	3.89185e-23	CRF11	CYTOKININ RESPONSE FACTOR 11 (CRF11)
AT3G55130	1.08409	4.64555e-23	ABCG19	WHITE-BROWN COMPLEX HOMOLOG 19 (ATWBC19);ATP-BINDING CASSETTE G19 (ABCG19);WHITE-BROWN COMPLEX HOMOLOG 19 (WBC19)
AT4G29110	2.03825	4.72435e-23	AT4G29110	AT4G29110
AT3G55110	1.68973	7.65285e-23	ABCG18	ATP-BINDING CASSETTE G18 (ABCG18)
AT1G79410	1.16773	1.7274e-22	OCT5	ORGANIC CATION/CARNITINE TRANSPORTER5 (OCT5);ORGANIC CATION/CARNITINE TRANSPORTER5 (AtOCT5)
AT5G23240	1.39425	3.14477e-22	DJC76	(ATDJC17);DNA J PROTEIN C76 (DJC76)
AT2G40475	1.49123	5.09961e-22	ASG8	ALTERED SEED GERMINATION 8 (ASG8)
AT3G21750	1.08955	8.2769e-22	UGT71B1	UDP-GLUCOSYL TRANSFERASE 71B1 (UGT71B1)
AT2G05510	1.12251	1.44293e-21	AT2G05510	AT2G05510
AT5G43740	1.24382	1.81937e-21	AT5G43740	AT5G43740
AT5G20680	1.00549	3.70271e-21	TBL16	TRICHOME BIREFRINGENCE-LIKE 16 (TBL16)
AT2G16890	1.66462	3.79663e-21	AT2G16890	AT2G16890
AT3G02910	1.00289	4.90539e-21	AT3G02910	AT3G02910
AT1G20070	1.80786	1.073e-20	AT1G20070	AT1G20070
AT2G25000	1.46607	1.11784e-20	WRKY60	(ATWRKY60);WRKY DNA-BINDING PROTEIN 60 (WRKY60)
AT1G76240	1.25655	1.48577e-20	AT1G76240	AT1G76240
AT4G25480	3.9308	1.67762e-20	DREB1A	DEHYDRATION RESPONSE ELEMENT B1A (DREB1A); (ATCBF3);C-REPEAT BINDING FACTOR 3 (CBF3)
AT1G79160	1.45682	4.82026e-20	AT1G79160	AT1G79160
AT2G31230	1.66957	4.85025e-20	ERF15	ETHYLENE-RESPONSIVE ELEMENT BINDING FACTOR 15 (ERF15);ETHYLENE-RESPONSIVE ELEMENT BINDING FACTOR 15 (ATERF15)
AT5G56250	1.03371	5.2129e-20	HAP8	HAPLESS 8 (HAP8)
AT1G53875	2.48405	7.4186e-20	AT1G53875	AT1G53875
AT1G17665	1.45539	1.09463e-19	AT1G17665	AT1G17665
AT3G22830	2.95018	1.58967e-19	HSFA6B	ARABIDOPSIS THALIANA HEAT SHOCK TRANSCRIPTION FACTOR A6B (AT-HSFA6B);HEAT SHOCK TRANSCRIPTION FACTOR A6B (HSFA6B)
AT1G07090	1.30455	1.73946e-19	LSH6	LIGHT SENSITIVE HYPOCOTYLS 6 (LSH6)
AT1G31835	2.12148	2.18857e-19	AT1G31835	AT1G31835
AT5G28490	1.2511	9.4676e-19	LSH1	ORGAN BOUNDARY 1 (OBO1);LIGHT-DEPENDENT SHORT HYPOCOTYLS 1 (LSH1);ORGAN BOUNDARY 2 (OBO2)
AT1G51090	1.77282	1.42173e-18	ATHMAD1	(ATHMAD1);HEAVY METAL ASSOCIATED PROTEIN 9 (ATHMP09)
AT3G29030	1.09085	2.71361e-18	EXPA5	ARABIDOPSIS THALIANA EXPANSIN A5 (ATEXPA5);ARABIDOPSIS THALIANA EXPANSIN 5 (ATEXP5);EXPANSIN A5 (EXPA5);EXPANSIN 5 (EXP5); (ATHEXP ALPHA 1.4)
AT2G16710	1.01243	2.81724e-18	AT2G16710	AT2G16710
AT2G08340	2.50721	7.26162e-18	AT2G08340	AT2G08340
AT2G33320	1.10975	1.14477e-17	AT2G33320	AT2G33320
AT3G59900	1.39435	2.20944e-17	ARGOS	AUXIN-REGULATED GENE INVOLVED IN ORGAN SIZE (ARGOS)
AT2G19650	1.5071	3.76683e-17	AT2G19650	AT2G19650
AT5G45100	1.0686	4.13442e-17	BRG1	BOI-RELATED GENE 1 (BRG1)
AT3G62690	1.13517	8.7575e-17	ATL5	ATL5 (ATL5)
AT2G19640	1.03475	2.70952e-16	ASHR2	ASH1-RELATED 2 (ASHR2)
AT2G46870	1.13787	3.69633e-16	NGA1	NGATHA1 (NGA1)
AT1G66920	1.20774	5.61203e-16	AT1G66920	AT1G66920
AT4G27900	1.0668	8.23125e-16	AT4G27900	AT4G27900
AT1G13710	1.16598	1.03474e-15	CYP78A5	KLUH (KLU);CYTOCHROME P450, FAMILY 78, SUBFAMILY A, POLYPEPTIDE 5 (CYP78A5)
AT1G64940	2.68742	1.54499e-15	CYP89A6	CYTOCHROME P450, FAMILY 87, SUBFAMILY A, POLYPEPTIDE 6 (CYP89A6)
AT1G71360	1.06982	3.38139e-15	SUN4	(ATSUN4);SUN-DOMAIN PROTEIN 4 (SUN4)
AT1G66540	1.18753	6.83831e-15	AT1G66540	AT1G66540
AT4G34550	3.03149	9.03432e-15	AT4G34550	AT4G34550
AT1G19300	1.05146	1.25334e-14	PARVUS	GALACTURONOSYLTRANSFERASE-LIKE 1 (GATL1); (ATGATL1);GAOLAOZHUANGREN 1 (GLZ1);PARVUS (PARVUS)
AT4G27840	1.22518	1.40126e-14	AT4G27840	AT4G27840
AT1G67030	1.05621	1.48282e-14	ZFP6	ZINC FINGER PROTEIN 6 (ZFP6)
AT5G05410	1.04605	1.53125e-14	DREB2A	DEHYDRATION-RESPONSIVE ELEMENT BINDING PROTEIN 2 (DREB2);DRE-BINDING PROTEIN 2A (DREB2A)
AT5G49330	2.02306	1.98448e-14	MYB111	ARABIDOPSIS MYB DOMAIN PROTEIN 111 (ATMYB111);PRODUCTION OF FLAVONOL GLYCOSIDES 3 (PFG3);MYB DOMAIN PROTEIN 111 (MYB111)
AT5G39710	1.11976	2.68049e-14	EMB2745	EMBRYO DEFECTIVE 2745 (EMB2745)
AT3G16870	1.34279	2.85546e-14	GATA17	GATA TRANSCRIPTION FACTOR 17 (GATA17)
AT3G52740	1.232	2.93717e-14	BIC1
AT5G02590	1.20562	3.07623e-14	AT5G02590	AT5G02590
AT3G51180	1.9795	3.3512e-14	AT3G51180	AT3G51180
AT1G08630	1.45133	3.48061e-14	THA1	THREONINE ALDOLASE 1 (THA1)
AT2G25580	1.05574	3.79036e-14	MEF8	MITOCHONDRIAL EDITING FACTOR 8 (MEF8)
AT1G44960	1.12669	4.99612e-14	AT1G44960	AT1G44960
AT4G36710	1.15721	6.17704e-14	HAM4	(HAM4);SCARECROW-LIKE 15 (SCL15);ARABIDOPSIS THALIANA HAIRY MERISTEM 4 (AtHAM4)
AT1G62050	1.002	7.44683e-14	AT1G62050	AT1G62050
AT2G02120	1.37645	7.8594e-14	PDF2.1	(PDF2.1);LOW-MOLECULAR-WEIGHT CYSTEINE-RICH 70 (LCR70)
AT5G01790	1.45289	8.93415e-14	AT5G01790	AT5G01790
AT3G20810	1.37264	2.43113e-13	JMJD5	JUMONJI DOMAIN CONTAINING 5 (JMJD5);JUMONJI C DOMAIN-CONTAINING PROTEIN 30 (JMJ30)
AT3G56260	1.98712	5.19662e-13	AT3G56260	AT3G56260
AT3G26850	1.17168	7.0599e-13	AT3G26850	AT3G26850
AT5G17600	1.05196	7.66476e-13	ATL52	ARABIDOPSIS T??XICOS EN LEVADURA 52 (ATL52)
AT1G24260	1.06398	7.67041e-13	SEP3	AGAMOUS-LIKE 9 (AGL9);SEPALLATA3 (SEP3)
AT1G16500	1.6174	1.06011e-12	AT1G16500	AT1G16500
AT1G32690	1.2947	1.06884e-12	AT1G32690	AT1G32690
AT4G33040	2.35298	1.10728e-12	ROXY21	(ROXY21)
AT2G24540	8.58468	1.62287e-12	AFR	ATTENUATED FAR-RED RESPONSE (AFR)
AT3G01660	1.26994	1.9326e-12	AT3G01660	AT3G01660
AT2G45680	1.15839	2.01716e-12	TCP9	TCP DOMAIN PROTEIN 9 (TCP9)
AT1G71850	1.0255	3.82454e-12	AT1G71850	AT1G71850
AT1G49230	1.3326	4.05432e-12	ATL78	(ATATL78);ARABIDOPSIS TOXICOS EN LEVADURA 78 (ATL78)
AT2G37362	1.31746	8.9014e-12	AT2G37362	AT2G37362
AT2G40130	1.03295	1.23875e-11	SMXL8	SMAX1-LIKE 8 (SMXL8)
AT3G49660	1.14732	1.28304e-11	WDR5a	(AtWDR5a);HUMAN WDR5 (WD40 REPEAT) HOMOLOG A (WDR5a)
AT3G09450	3.28898	1.32001e-11	AT3G09450	AT3G09450
AT5G57760	1.04053	1.69855e-11	AT5G57760	AT5G57760
AT1G18810	1.32087	1.84439e-11	AT1G18810	AT1G18810
AT5G54470	1.53225	3.44228e-11	BBX29	B-BOX DOMAIN PROTEIN 29 (BBX29)
AT3G23110	2.2477	3.85887e-11	RLP37	RECEPTOR LIKE PROTEIN 37 (AtRLP37);EMBRYO DEFECTIVE 2800 (EMB2800);RECEPTOR LIKE PROTEIN 37 (RLP37)
AT1G75580	1.72618	3.99081e-11	SAUR51	SMALL AUXIN UPREGULATED RNA 51 (SAUR51)
AT1G48040	1.06613	4.07376e-11	AT1G48040	AT1G48040
AT2G39710	1.03205	4.44227e-11	AT2G39710	AT2G39710
AT5G11590	2.07356	5.50971e-11	TINY2	(ERF041);TINY2 (TINY2)
AT1G55910	1.02985	5.93119e-11	ZIP11	ZINC TRANSPORTER 11 PRECURSOR (ZIP11)
AT1G11700	1.20921	6.14167e-11	AT1G11700	AT1G11700
AT2G18350	1.06525	6.82695e-11	HB24	HOMEOBOX PROTEIN 24 (AtHB24);ZINC FINGER HOMEODOMAIN 6 (ZHD6);HOMEOBOX PROTEIN 24 (HB24)
AT5G09970	2.03874	9.73754e-11	CYP78A7	CYTOCHROME P450, FAMILY 78, SUBFAMILY A, POLYPEPTIDE 7 (CYP78A7)
AT5G44980	2.75077	1.25939e-10	AT5G44980	AT5G44980
AT4G23200	1.32789	1.32679e-10	CRK12	CYSTEINE-RICH RLK (RECEPTOR-LIKE PROTEIN KINASE) 12 (CRK12)
AT4G13110	1.14222	7.21232e-10	AT4G13110	AT4G13110
AT5G43950	1.18604	8.94622e-10	AT5G43950	AT5G43950
AT5G06000	1.38488	9.18501e-10	EIF3G2	ARABIDOPSIS THALIANA EUKARYOTIC TRANSLATION INITIATION FACTOR 3G2 (ATEIF3G2);EUKARYOTIC TRANSLATION INITIATION FACTOR 3G2 (EIF3G2)
AT1G44830	1.79449	1.04328e-09	ERF014	ERF GENE CONFERRING POSTHARVEST LONGEVITY IMPROVEMENT 1 (EPI1); (ATERF014);ERF TRANSCRIPTION FACTOR 14 (ERF014)
AT2G37580	1.34211	1.0697e-09	ATL33	ARABIDOPSIS T??XICOS EN LEVADURA 33 (ATL33)
AT5G56370	1.77631	1.0755e-09	AT5G56370	AT5G56370
AT5G61370	1.35904	1.23747e-09	AT5G61370	AT5G61370
AT2G35750	1.06127	1.64975e-09	AT2G35750	AT2G35750
AT1G61960	1.05831	1.71389e-09	MTERF28	(MTERF28)
AT4G04055	2.07413	2.47684e-09	AT4G04055	AT4G04055
ATCG01130	1.56419	2.70059e-09	YCF1.2	(YCF1.2);TRANSLOCON AT THE INNER ENVELOPE MEMBRANE OF CHLOROPLASTS 214 (TIC214)
AT1G04570	2.14119	2.92586e-09	AT1G04570	AT1G04570
AT5G60610	2.88552	3.16976e-09	AT5G60610	AT5G60610
AT1G52880	1.12234	3.75884e-09	NAM	NO APICAL MERISTEM (NAM);NAC-REGULATED SEED MORPHOLOGY 2 (NARS2); (ATNAM);ARABIDOPSIS NAC DOMAIN CONTAINING PROTEIN 18 (anac018)
AT5G52320	1.39889	4.08019e-09	CYP96A4	CYTOCHROME P450, FAMILY 96, SUBFAMILY A, POLYPEPTIDE 4 (CYP96A4)
AT1G14880	2.32846	4.24419e-09	PCR1	(AtPCR1);PLANT CADMIUM RESISTANCE 1 (PCR1)
AT3G17611	1.10294	4.34357e-09	RBL14	RHOMBOID-LIKE PROTEIN 10 (ATRBL10);RHOMBOID-LIKE PROTEIN 14 (ATRBL14);RHOMBOID-LIKE PROTEIN 10 (RBL10);RHOMBOID-LIKE PROTEIN 14 (RBL14)
AT5G23360	1.00281	4.53886e-09	AT5G23360	AT5G23360
AT1G03940	1.15092	4.93872e-09	AT1G03940	AT1G03940
AT1G62030	1.18085	5.13323e-09	AT1G62030	AT1G62030
AT2G46192	2.07051	5.26639e-09	AT2G46192	AT2G46192
AT2G45310	1.00518	5.46009e-09	GAE4	UDP-D-GLUCURONATE 4-EPIMERASE 4 (GAE4)
AT2G34650	1.08045	5.4761e-09	PID	ABRUPTUS (ABR);PINOID (PID)
AT5G37260	1.1116	5.9507e-09	RVE2	CIRCADIAN 1 (CIR1);REVEILLE 2 (RVE2)
AT1G73630	1.13384	6.27206e-09	AT1G73630	AT1G73630
AT1G76980	1.00307	6.39919e-09	AT1G76980	AT1G76980
AT1G07323	1.12702	6.83425e-09	AT1G07323	AT1G07323
AT5G67060	1.41126	7.73392e-09	HEC1	HECATE 1 (HEC1)
AT1G43910	1.09442	8.21021e-09	AT1G43910	AT1G43910
AT1G62010	1.03692	1.17305e-08	MTERF14	(MTERF14)
AT4G22390	2.71871	1.88649e-08	AT4G22390	AT4G22390
AT2G43620	1.18428	2.59922e-08	AT2G43620	AT2G43620
AT5G37440	1.38817	3.15932e-08	AT5G37440	AT5G37440
AT5G65600	2.48651	3.76459e-08	LECRK-IX.2	L-TYPE LECTIN RECEPTOR KINASE IX.2 (LECRK-IX.2)
AT5G65170	1.1322	3.98086e-08	AT5G65170	AT5G65170
AT2G43375	1.16923	4.17427e-08	AT2G43375	AT2G43375
AT1G11710	1.29048	4.50867e-08	AT1G11710	AT1G11710
AT1G15580	2.86362	5.04996e-08	IAA5	(ATAUX2-27);AUXIN-INDUCIBLE 2-27 (AUX2-27);INDOLE-3-ACETIC ACID INDUCIBLE 5 (IAA5)
AT1G01030	1.2232	5.62204e-08	NGA3	NGATHA3 (NGA3)
AT1G25250	1.58761	6.28171e-08	IDD16	INDETERMINATE(ID)-DOMAIN 16 (IDD16);INDETERMINATE(ID)-DOMAIN 16 (AtIDD16)
AT5G62730	2.80019	6.30816e-08	AT5G62730	AT5G62730
AT4G38050	1.07212	7.42246e-08	AT4G38050	AT4G38050
AT3G45060	4.17625	8.32181e-08	NRT2.6	HIGH AFFINITY NITRATE TRANSPORTER 2.6 (NRT2.6);ARABIDOPSIS THALIANA HIGH AFFINITY NITRATE TRANSPORTER 2.6 (ATNRT2.6)
AT5G43790	1.15783	8.70891e-08	AT5G43790	AT5G43790
AT4G17680	1.31142	8.75796e-08	EBS1	EXCLUSIVELY SENSITIVE TO BICARBONATE 1 (EBS1)
AT5G65300	1.5512	9.347e-08	SUPA	(SUPA)
AT1G70880	1.74395	9.83293e-08	AT1G70880	AT1G70880
AT5G59570	1.0671	1.07078e-07	BOA	BROTHER OF LUX ARRHYTHMO (BOA)
AT2G45900	1.12998	1.22538e-07	TRM13	TON1 RECRUITING MOTIF 13 (TRM13)
AT3G04310	1.05355	1.29991e-07	AT3G04310	AT3G04310
AT3G09480	1.41664	1.42492e-07	HTB7	(HTB7)
AT5G41761	1.26652	1.90097e-07	AT5G41761	AT5G41761
AT4G15070	1.3531	2.07437e-07	AT4G15070	AT4G15070
AT4G28320	1.1554	2.60781e-07	MAN5	(AtMAN5);ENDO-BETA-MANNASE 5 (MAN5)
AT5G52070	1.21173	2.76738e-07	AT5G52070	AT5G52070
AT1G32240	1.00574	3.34304e-07	KAN2	KANADI 2 (KAN2)
AT2G47460	1.12928	3.52031e-07	MYB12	MYB DOMAIN PROTEIN 12 (MYB12);PRODUCTION OF FLAVONOL GLYCOSIDES 1 (PFG1);MYB DOMAIN PROTEIN 12 (ATMYB12)
AT1G05420	1.86335	4.50841e-07	OFP12	OVATE FAMILY PROTEIN 12 (OFP12);ARABIDOPSIS THALIANA OVATE FAMILY PROTEIN 12 (ATOFP12)
AT2G46660	1.7278	5.46211e-07	CYP78A6	ENHANCER OF DA1-1 (EOD3);CYTOCHROME P450, FAMILY 78, SUBFAMILY A, POLYPEPTIDE 6 (CYP78A6)
AT5G15840	1.43577	6.48732e-07	CO	B-BOX DOMAIN PROTEIN 1 (BBX1); (FG);CONSTANS (CO)
AT3G58270	1.02175	6.9029e-07	AT3G58270	AT3G58270
AT5G63130	1.21361	6.92815e-07	AT5G63130	AT5G63130
AT5G02430	1.04437	7.30579e-07	AT5G02430	AT5G02430
AT1G48330	1.07743	7.80487e-07	AT1G48330	AT1G48330
AT5G39110	1.82724	8.83246e-07	AT5G39110	AT5G39110
AT3G16360	1.06037	9.29763e-07	AHP4	HPT PHOSPHOTRANSMITTER 4 (AHP4)
AT3G01015	6.46242	1.14709e-06	MD60	(TPXL1);MICROTUBULE DESTABILIZING PROTEIN60 (MD60)
AT2G23680	1.0074	1.20308e-06	AT2G23680	AT2G23680
AT4G13260	1.19551	1.56771e-06	YUC2	(ATYUC2);YUCCA2 (YUC2)
AT2G43410	1.05951	2.14888e-06	FPA	(FPA)
AT3G04030	1.01538	2.45234e-06	MYR2	(MYR2)
AT5G43620	1.26531	2.62369e-06	AT5G43620	AT5G43620
AT1G24800	6.40876	3.01656e-06	AT1G24800	AT1G24800
AT5G47590	1.07979	3.70452e-06	AT5G47590	AT5G47590
AT4G35190	1.90507	4.84209e-06	LOG5	LONELY GUY 5 (LOG5)
AT5G09155	1.17523	5.95858e-06	AT5G09155	AT5G09155
AT4G39190	1.01434	6.43407e-06	AT4G39190	AT4G39190
AT1G68340	1.01853	6.75459e-06	AT1G68340	AT1G68340
AT3G11020	1.32737	7.59841e-06	DREB2B	DRE/CRT-BINDING PROTEIN 2B (DREB2B);DEHYDRATION-RESPONSIVE ELEMENT BINDING PROTEIN 2 (DREB2)
AT1G64380	1.45428	8.44458e-06	AT1G64380	AT1G64380
AT2G41230	1.07737	8.68086e-06	OSR1	ARGOS-LIKE2 (ARL2);ORGAN SIZE RELATED 1 (OSR1)
AT1G22900	1.09174	1.02055e-05	AT1G22900	AT1G22900
AT3G05660	1.09863	1.36233e-05	RLP33	RECEPTOR LIKE PROTEIN 33 (AtRLP33);RECEPTOR LIKE PROTEIN 33 (RLP33)
AT5G24330	1.191	1.45703e-05	ATXR6	ARABIDOPSIS TRITHORAX-RELATED PROTEIN 6 (ATXR6);SET DOMAIN PROTEIN 34 (SDG34)
AT5G37400	1.13136	1.47929e-05	AT5G37400	AT5G37400
AT3G57130	1.37514	1.50293e-05	BOP1	BLADE ON PETIOLE 1 (BOP1);BRZ-SENSITIVE-SHORT HYPOCOTYL1 (BSS1)
AT1G53700	1.24326	1.50678e-05	WAG1	PROTEIN KINASE 3 ARABIDOPSIS THALIANA (PK3AT);WAG 1 (WAG1)
AT4G18422	3.0919	1.62323e-05	AT4G18422	AT4G18422
AT1G04635	1.28987	1.65378e-05	EMB1687	EMBRYO DEFECTIVE 1687 (EMB1687);A. THALIANA HOMOLOG OF YEAST POP5 (POP5); (ATPOP5)
AT3G25240	1.74679	1.77457e-05	AT3G25240	AT3G25240
AT4G16750	1.10454	1.86669e-05	ERF39	ETHYLENE-RESPONSIVE TRANSCRIPTION FACTOR 39 (ERF39)
AT5G55560	1.18636	2.38292e-05	AT5G55560	AT5G55560
AT2G28590	1.21203	2.40257e-05	PBL6	PBS1-LIKE 6 (PBL6)
AT2G45080	1.47949	2.54111e-05	cycp3;1	CYCLIN P3;1 (cycp3;1)
AT3G02832	2.2304	2.58199e-05	AT3G02832	AT3G02832
AT5G53660	2.03783	2.7024e-05	GRF7	GROWTH-REGULATING FACTOR 7 (AtGRF7);GROWTH-REGULATING FACTOR 7 (GRF7)
AT2G41231	1.55383	2.72021e-05	AT2G41231	AT2G41231
AT3G10000	2.12047	2.86903e-05	EDA31	EMBRYO SAC DEVELOPMENT ARREST 31 (EDA31)
AT1G56150	1.08817	3.73449e-05	SAUR71	SMALL AUXIN UPREGULATED 71 (SAUR71)
AT4G01400	1.00653	4.21297e-05	MISF74	MITOCHONDRIAL INTRON SPLICING FACTOR 74 (MISF74)
AT4G01500	3.44309	4.23129e-05	NGA4	NGATHA4 (NGA4)
AT5G39240	1.4752	4.24764e-05	AT5G39240	AT5G39240
AT1G31240	1.60603	4.3072e-05	AT1G31240	AT1G31240
AT1G14680	1.14722	4.72114e-05	AT1G14680	AT1G14680
AT5G20670	1.93126	5.40807e-05	AT5G20670	AT5G20670
AT1G50830	2.43089	5.6282e-05	AT1G50830	AT1G50830
AT5G41612	1.09171	5.64813e-05	AT5G41612	AT5G41612
AT4G06665	1.2256	6.17481e-05	AT4G06665	AT4G06665
AT4G18900	5.70068	6.47324e-05	AT4G18900	AT4G18900
AT1G67370	1.291	7.5993e-05	ASY1	(ATASY1);ASYNAPTIC 1 (ASY1)
AT1G03710	3.14465	8.25758e-05	AT1G03710	AT1G03710
AT4G25020	1.19476	8.4113e-05	AT4G25020	AT4G25020
AT5G65080	1.62468	8.7933e-05	MAF5	AGAMOUS-LIKE 68 (AGL68);MADS AFFECTING FLOWERING 5 (MAF5)
AT3G21890	2.01351	0.000100073	BBX31	B-BOX DOMAIN PROTEIN 31 (BBX31);MICROPROTEIN 1B (MIP1B);MICROPROTEIN 1A (MIP1A)
AT2G18190	3.34577	0.000100913	AT2G18190	AT2G18190
AT5G65850	1.28538	0.000107532	AT5G65850	AT5G65850
AT1G65240	1.45997	0.000113784	A39	(A39)
AT3G15750	1.1566	0.000129921	AT3G15750	AT3G15750
AT2G36500	1.23018	0.000152321	AT2G36500	AT2G36500
AT3G44790	3.28535	0.000173577	AT3G44790	AT3G44790
AT3G42800	1.06022	0.000210467	AT3G42800	AT3G42800
AT4G35720	1.19778	0.000217108	AT4G35720	AT4G35720
AT4G01080	1.07275	0.000233572	TBL26	MANNAN O-ACETYLTRANSFERASE 4 (MOAT4);TRICHOME BIREFRINGENCE-LIKE 26 (TBL26)
AT5G44350	1.03656	0.000254349	AT5G44350	AT5G44350
AT3G02000	2.36904	0.000260452	ROXY1	(ROXY1)
AT4G23130	1.24571	0.000261551	CRK5	RECEPTOR-LIKE PROTEIN KINASE 6 (RLK6);CYSTEINE-RICH RLK (RECEPTOR-LIKE PROTEIN KINASE) 5 (CRK5)
AT5G50790	1.30391	0.000278273	SWEET10	(AtSWEET10); (SWEET10)
AT3G05650	1.01006	0.000340836	RLP32	RECEPTOR LIKE PROTEIN 32 (AtRLP32);RECEPTOR LIKE PROTEIN 32 (RLP32)
AT1G34047	1.59845	0.0004199	AT1G34047	AT1G34047
AT2G30362	5.22854	0.000433126	AT2G30362	AT2G30362
AT1G52530	1.90265	0.00044171	AT1G52530	AT1G52530
AT2G05914	1.99273	0.000460431	AT2G05914	AT2G05914
AT1G79680	1.4254	0.000478119	WAKL10	(ATWAKL10);WALL ASSOCIATED KINASE (WAK)-LIKE 10 (WAKL10)
AT1G28480	2.74123	0.000490235	GRX480	(GRX480); (roxy19); (GRXC9)
AT4G27652	1.06906	0.000541127	AT4G27652	AT4G27652
AT5G60780	1.05829	0.000547108	NRT2.3	ARABIDOPSIS THALIANA NITRATE TRANSPORTER 2.3 (ATNRT2.3);NITRATE TRANSPORTER 2.3 (NRT2.3)
AT3G08660	1.14173	0.000562368	AT3G08660	AT3G08660
AT3G57240	1.78125	0.000610635	BG3	BETA-1,3-GLUCANASE 3 (BG3);&#946;-1,3-GLUCANASE 3 (GNS3); (ATBG3)
AT1G63930	1.08793	0.000611021	ROH1	(ROH1A);FROM THE CZECH 'ROH' MEANING 'CORNER' (ROH1)
AT3G14710	4.7812	0.000620256	AT3G14710	AT3G14710
AT1G20691	3.31905	0.000686194	AT1G20691	AT1G20691
AT5G10410	1.00513	0.000735084	PICALM10B	(PICALM10B)
AT2G40350	2.47042	0.000782373	AT2G40350	AT2G40350
AT3G17280	1.27974	0.000835756	AT3G17280	AT3G17280
AT4G34930	1.12608	0.000871543	AT4G34930	AT4G34930
AT1G65480	1.42703	0.0011253	FT	REDUCED STEM BRANCHING 8 (RSB8);FLOWERING LOCUS T (FT)
AT1G29465	1.3548	0.00120402	AT1G29465	AT1G29465
AT1G25150	1.51501	0.00122747	AT1G25150	AT1G25150
AT5G23370	1.0014	0.00122826	AT5G23370	AT5G23370
AT1G48400	2.70533	0.00123616	AT1G48400	AT1G48400
AT3G18610	1.44472	0.0012959	NUC-L2	RAN GTPASE-ACTIVATING PROTEIN 1 (ATRANGAP1);PARALLEL1-LIKE 1 (PARLL1);NUCLEOLIN 2 (NUC2);NUCLEOLIN LIKE 2 (NUC-L2);NUCLEOLIN LIKE 2 (ATNUC-L2)
AT3G01505	1.0448	0.00129784	AT3G01505	AT3G01505
AT3G62430	1.51514	0.00132372	AT3G62430	AT3G62430
AT3G07375	1.83796	0.00134077	AT3G07375	AT3G07375
AT4G14548	1.04304	0.00136382	AT4G14548	AT4G14548
AT3G14700	1.59604	0.00137917	AT3G14700	AT3G14700
AT3G59190	2.7926	0.00149228	AT3G59190	AT3G59190
AT1G11925	4.96662	0.00165129	AT1G11925	AT1G11925
AT3G24310	1.57608	0.00174406	MYB305	MYB DOMAIN PROTEIN 71 (ATMYB71);MYB DOMAIN PROTEIN 305 (MYB305)
AT4G10695	1.88088	0.00175052	AT4G10695	AT4G10695
AT2G18969	1.51861	0.0018193	AT2G18969	AT2G18969
AT3G50310	1.64749	0.0019313	MAPKKK20	MITOGEN-ACTIVATED PROTEIN KINASE KINASE KINASE 20 (MAPKKK20);ABA-INSENSITIVE PROTEIN KINASE 1 (AIK1);MAPKK KINASE 20 (MKKK20)
AT4G19950	1.00935	0.00202778	AT4G19950	AT4G19950
AT4G15248	2.86867	0.00205404	BBX30	B-BOX DOMAIN PROTEIN 30 (BBX30);MICROPROTEIN 1A (MIP1A);MICROPROTEIN 1B (MIP1B)
AT1G28685	1.1272	0.00210705	AT1G28685	AT1G28685
AT5G60900	1.51163	0.00213473	RLK1	RECEPTOR-LIKE PROTEIN KINASE 1 (RLK1)
AT4G16740	1.70267	0.00223503	TPS03	TERPENE SYNTHASE 03 (TPS03);TERPENE SYNTHASE 03 (ATTPS03)
AT1G26380	1.29467	0.00258366	FOX1	FAD-LINKED OXIDOREDUCTASE 1 (FOX1); (ATBBE3);FAD-LINKED OXIDOREDUCTASE (FOX)
AT1G44030	3.30768	0.00281994	AT1G44030	AT1G44030
AT3G43580	1.0855	0.00285032	AT3G43580	AT3G43580
AT3G54160	1.2688	0.00296742	AT3G54160	AT3G54160
AT4G08210	1.11494	0.00317013	AT4G08210	AT4G08210
AT1G19750	1.85724	0.00328347	CSA-2	(CSA-2); (CSA2)
AT3G11402	1.02337	0.00331319	AT3G11402	AT3G11402
AT5G07985	2.64207	0.00331397	AT5G07985	AT5G07985
AT4G08620	1.05063	0.00341785	SULTR1;1	SULPHATE TRANSPORTER 1;1 (SULTR1;1); (SULTR1.2)
AT1G71000	1.123	0.00345489	AT1G71000	AT1G71000
AT5G41590	1.34767	0.00358343	AT5G41590	AT5G41590
AT1G75450	1.00045	0.00366524	CKX5	CYTOKININ OXIDASE 5 (CKX5);CYTOKININ OXIDASE 6 (ATCKX6);ARABIDOPSIS THALIANA CYTOKININ OXIDASE 5 (ATCKX5)
AT3G05955	4.30146	0.00376957	AT3G05955	AT3G05955
AT2G35075	4.69602	0.00384397	AT2G35075	AT2G35075
AT1G16635	4.69801	0.00404704	AT1G16635	AT1G16635
AT4G09432	1.01706	0.00406462	AT4G09432	AT4G09432
AT1G80340	1.05069	0.00417121	GA3OX2	(GA4H);GIBBERELLIN 3-OXIDASE 2 (GA3OX2);ARABIDOPSIS THALIANA GIBBERELLIN-3-OXIDASE 2 (ATGA3OX2)
AT5G08070	1.10565	0.00419536	tcp17	TCP DOMAIN PROTEIN 17 (tcp17)
AT1G35910	1.13339	0.00424425	TPPD	TREHALOSE-6-PHOSPHATE PHOSPHATASE D (TPPD); (ATTPPD)
AT1G08270	1.90008	0.00455782	AT1G08270	AT1G08270
AT2G40670	1.04824	0.00456061	RR16	RESPONSE REGULATOR 16 (RR16)
AT4G21940	1.03513	0.00468934	CPK15	CALCIUM-DEPENDENT PROTEIN KINASE 15 (CPK15)
AT1G76420	1.8127	0.00481787	CUC3	CUP SHAPED COTYLEDON3 (CUC3);ARABIDOPSIS NAC DOMAIN CONTAINING PROTEIN 31 (ANAC031); (NAC368)
AT3G48240	1.62592	0.0048497	AT3G48240	AT3G48240
AT1G51538	2.16625	0.00491827	AT1G51538	AT1G51538
AT1G16489	1.08427	0.00503106	AT1G16489	AT1G16489
AT4G23160	2.0581	0.00529756	CRK8	CYSTEINE-RICH RLK (RECEPTOR-LIKE PROTEIN KINASE) 8 (CRK8)
AT1G30160	1.39503	0.00658408	ATDOA3	DUF295 ORGANELLAR A 3 (ATDOA3)
AT3G18360	4.08031	0.00714408	VQ20	VQ MOTIF-CONTAINING PROTEIN 20 (VQ20)
AT1G64160	2.2535	0.00749482	DIR5	(ATDIR5);DIRIGENT PROTEIN 5 (DIR5)
AT2G45780	2.43275	0.00781943	AT2G45780	AT2G45780
AT5G39100	4.08268	0.00785547	GLP6	GERMIN-LIKE PROTEIN 6 (GLP6)
AT4G12735	1.07872	0.00821869	AT4G12735	AT4G12735
AT2G35700	1.047	0.0084809	ERF38	ERF FAMILY PROTEIN 38 (ATERF38);ERF FAMILY PROTEIN 38 (ERF38)
AT1G07983	2.02625	0.00852713	AT1G07983	AT1G07983
AT2G32680	1.24372	0.00881286	RLP23	RECEPTOR LIKE PROTEIN 23 (RLP23);RECEPTOR LIKE PROTEIN 23 (AtRLP23)
AT1G70640	1.80774	0.00905092	AT1G70640	AT1G70640
AT2G18060	1.33281	0.00915663	VND1	ARABIDOPSIS NAC DOMAIN CONTAINING PROTEIN 37 (ANAC037);VASCULAR RELATED NAC-DOMAIN PROTEIN 1 (VND1)
AT4G04450	1.14367	0.00920677	WRKY42	(AtWRKY42); (WRKY42)
AT1G02405	3.43738	0.00967166	AT1G02405	AT1G02405
AT1G63055	1.15306	0.00976193	AT1G63055	AT1G63055
AT3G56600	2.10308	0.0097891	AT3G56600	AT3G56600
AT4G22467	1.23551	0.00979166	AT4G22467	AT4G22467
AT2G04070	1.53498	0.00986032	AT2G04070	AT2G04070
AT2G34610	1.21905	0.0102627	AT2G34610	AT2G34610
AT5G37550	1.15028	0.0107389	AT5G37550	AT5G37550
AT2G45135	1.50443	0.0109692	AT2G45135	AT2G45135
AT3G27290	1.02826	0.0109734	AT3G27290	AT3G27290
AT2G35945	1.46358	0.0110656	AT2G35945	AT2G35945
AT1G04933	3.42287	0.0113184	AT1G04933	AT1G04933
AT1G10770	1.0858	0.011486	AT1G10770	AT1G10770
AT3G08870	1.04132	0.0124591	LECRK-VI.1	L-TYPE LECTIN RECEPTOR KINASE VI.1 (LECRK-VI.1)
AT5G66830	1.63505	0.0125113	ATFDB38	F-BOX/DUF295 BRASSICEAE-SPECIFIC 38 (ATFDB38)
AT3G09520	1.0324	0.0133304	EXO70H4	EXOCYST SUBUNIT EXO70 FAMILY PROTEIN H4 (EXO70H4);EXOCYST SUBUNIT EXO70 FAMILY PROTEIN H4 (ATEXO70H4)
AT1G26558	4.50307	0.0137544	AT1G26558	AT1G26558
AT1G49920	1.15877	0.0143531	AT1G49920	AT1G49920
AT1G27045	1.75393	0.0146247	ATHB54	HOMEOBOX PROTEIN 54 (ATHB54);HOMEOBOX PROTEIN 54 (HB54)
AT3G60650	1.38999	0.0147057	AT3G60650	AT3G60650
AT2G22810	1.26544	0.0148042	ACS4	1-AMINOCYCLOPROPANE-1-CARBOXYLATE SYNTHASE 4 (ACS4); (ATACS4);1-AMINOCYCLOPROPANE-1-CARBOXYLIC ACID SYNTHASE POLYPEPTIDE (ACC4)
AT4G03292	2.58848	0.0150091	AT4G03292	AT4G03292
AT3G21850	4.26033	0.0152809	SK9	SKP1-LIKE 9 (SK9);SKP1-LIKE 9 (ASK9)
AT3G08810	3.25083	0.0165555	AT3G08810	AT3G08810
AT3G12955	1.15916	0.0174528	SAUR74	SMALL AUXIN UPREGULATED RNA 74 (SAUR74)
AT5G52740	2.83148	0.0176068	AT5G52740	AT5G52740
AT3G59130	2.56776	0.0177786	AT3G59130	AT3G59130
AT3G49950	1.09986	0.0181594	AT3G49950	AT3G49950
AT3G25573	3.74698	0.0184359	AT3G25573	AT3G25573
AT3G21000	3.73696	0.0186329	AT3G21000	AT3G21000
AT5G37750	1.10741	0.0187209	AT5G37750	AT5G37750
AT5G49310	4.24252	0.0188122	IMPA-5	IMPORTIN ALPHA ISOFORM 5 (IMPA-5)
AT1G13470	2.16919	0.0193222	AT1G13470	AT1G13470
AT2G28610	3.20021	0.0196079	PRS	PRESSED FLOWER (PRS);WUSCHEL RELATED HOMEOBOX 3 (WOX3);PRESSED FLOWER 1 (PRS1)
AT4G14700	1.02464	0.019791	ORC1A	ORIGIN RECOGNITION COMPLEX 1 (ORC1A); (ATORC1A)
AT3G12890	2.32474	0.0198803	ASML2	ACTIVATOR OF SPOMIN::LUC2 (ASML2)
AT3G23120	2.3228	0.0200295	RLP38	RECEPTOR LIKE PROTEIN 38 (RLP38);RECEPTOR LIKE PROTEIN 38 (AtRLP38)
AT3G03225	2.74074	0.0200868	AT3G03225	AT3G03225
AT5G65340	1.37269	0.0203824	AT5G65340	AT5G65340
AT4G18501	1.67665	0.0206183	AT4G18501	AT4G18501
AT2G25470	1.72738	0.0214967	RLP21	RECEPTOR LIKE PROTEIN 21 (RLP21);RECEPTOR LIKE PROTEIN 21 (AtRLP21)
AT5G25230	1.34405	0.0217281	AT5G25230	AT5G25230
AT1G01810	1.56223	0.021845	AT1G01810	AT1G01810
AT4G27590	1.2866	0.0222814	ATHMP37	HEAVY METAL ASSOCIATED PROTEIN 37 (ATHMP37)
AT3G53840	1.1897	0.0225766	AT3G53840	AT3G53840
AT1G13608	1.89559	0.0226618	AT1G13608	AT1G13608
AT1G63380	1.14935	0.0228936	AT1G63380	AT1G63380
AT2G18010	1.45609	0.0232825	SAUR10	SMALL AUXIN UPREGULATED RNA 10 (SAUR10)
AT1G18835	1.18129	0.0240081	MIF3	MINI ZINC FINGER 3 (MIF3)
AT1G56710	1.40013	0.0240941	PGL1	POLYGALACTURONASE LIKE 1 (PGL1)
AT1G02230	1.64824	0.0241471	NAC004	NAC DOMAIN CONTAINING PROTEIN 4 (NAC004);NAC DOMAIN CONTAINING PROTEIN 4 (ANAC004)
AT1G74870	1.14776	0.0244793	AT1G74870	AT1G74870
AT2G17590	1.43612	0.0245568	AT2G17590	AT2G17590
AT5G63750	2.10089	0.0247561	ARI13	ARIADNE 13 (ARI13);ARABIDOPSIS ARIADNE 13 (ATARI13)
AT4G31354	2.26667	0.0248179	AT4G31354	AT4G31354
AT1G64100	1.47874	0.0266669	AT1G64100	AT1G64100
AT3G02980	1.00283	0.0269392	MCC1	MEIOTIC CONTROL OF CROSSOVERS1 (MCC1)
AT4G14368	4.12978	0.0272198	AT4G14368	AT4G14368
AT3G28857	1.70487	0.0284998	PRE5	PACLOBUTRAZOL RESISTANCE 5 (PRE5)
AT3G10510	3.63117	0.0286675	AT3G10510	AT3G10510
AT1G63390	1.90935	0.0287095	AT1G63390	AT1G63390
AT5G51480	1.38903	0.0288538	SKS2	SKU5 SIMILAR 2 (SKS2)
AT4G03450	1.61079	0.0294024	AT4G03450	AT4G03450
AT5G45850	1.23349	0.0301382	AT5G45850	AT5G45850
AT5G03010	2.06153	0.0310838	AT5G03010	AT5G03010
AT3G28600	4.04987	0.0313175	AT3G28600	AT3G28600
AT5G54790	1.93367	0.0313348	VUP4	VASCULAR-RELATED UNKNOWN PROTEIN 4 (VUP4)
AT5G25450	1.04787	0.0314338	AT5G25450	AT5G25450
AT4G25490	1.28797	0.0314626	CBF1	C-REPEAT/DRE BINDING FACTOR 1 (CBF1); (ATCBF1);DRE BINDING PROTEIN 1B (DREB1B)
AT3G20730	1.02353	0.0317041	AT3G20730	AT3G20730
AT4G01930	1.31175	0.032021	AT4G01930	AT4G01930
AT5G07060	1.11101	0.0323744	MAC5C	MOS4-ASSOCIATED COMPLEX SUBUNIT 5C (MAC5C)
AT3G02125	3.52939	0.0328414	AT3G02125	AT3G02125
AT5G15290	1.06306	0.0338758	CASP5	CASPARIAN STRIP MEMBRANE DOMAIN PROTEIN 5 (CASP5)
AT3G24900	2.13051	0.0340426	RLP39	RECEPTOR LIKE PROTEIN 39 (RLP39);RECEPTOR LIKE PROTEIN 39 (AtRLP39)
AT4G10200	2.35598	0.0358125	AT4G10200	AT4G10200
AT4G29600	3.04504	0.0366714	AT4G29600	AT4G29600
AT2G25440	3.96587	0.036746	RLP20	RECEPTOR LIKE PROTEIN 20 (RLP20);RECEPTOR LIKE PROTEIN 20 (AtRLP20)
AT5G53870	1.1427	0.036875	ENODL1	(AtENODL1);EARLY NODULIN-LIKE PROTEIN 1 (ENODL1)
AT3G21310	1.02801	0.0368986	AT3G21310	AT3G21310
AT5G61890	3.53606	0.0371604	ERF114	(ERF114)
AT5G41030	3.96752	0.0382856	AT5G41030	AT5G41030
AT4G03175	3.96809	0.0383428	AT4G03175	AT4G03175
AT1G47610	2.95297	0.0393533	AT1G47610	AT1G47610
AT1G16770	2.88381	0.0401481	AT1G16770	AT1G16770
AT1G04463	4.39692	0.0405141	AT1G04463	AT1G04463
AT2G05400	3.39376	0.0413053	AT2G05400	AT2G05400
AT5G48550	1.68106	0.0417124	AT5G48550	AT5G48550
AT3G16980	1.08398	0.0418416	NRPB9A	(NRPB9A); (NRPE9A); (NRPD9A)
AT5G18320	2.53738	0.0428117	PUB46	PLANT U-BOX 46 (PUB46)
AT5G11320	1.09023	0.0432912	YUC4	(ATYUC4);YUCCA4 (YUC4)
AT2G02061	1.55976	0.0440711	AT2G02061	AT2G02061
AT1G63057	1.20075	0.0450044	AT1G63057	AT1G63057
AT1G19160	2.51758	0.0454012	AT1G19160	AT1G19160
AT4G06235	2.55258	0.046649	AT4G06235	AT4G06235
AT3G54060	1.00369	0.0476091	AT3G54060	AT3G54060
AT5G39120	1.53348	0.0485648	AT5G39120	AT5G39120
AT1G22810	3.95845	0.0498837	ATERF019	(ERF019); (ATERF019)
