# Supplementary material for: Arabidopsis HISTONE DEACETYLASE 9 Stimulates Hypocotyl Cell Elongation by Repressing GIGANTEA Expression Under Short Day Photoperiod
Source: Front Plant Sci. 2022 Jul 18;13:950378. doi: 10.3389/fpls.2022.950378 (PMC9341324; doi:10.3389/fpls.2022.950378)
Supplement: Supplementary file 5 [file Table_4.XLSX]

## Sheet: Sheet1
Supplementary Table 4. List of common genes
AGI number	Gene name	All gene names
AT4G17090	CT-BMY	CHLOROPLAST BETA-AMYLASE (CT-BMY); (ATBAM3);BETA-AMYLASE 8 (BMY8);BETA-AMYLASE 3 (BAM3)
AT3G09440	AT3G09440	AT3G09440
AT3G47500	CDF3	CYCLING DOF FACTOR 3 (CDF3)
AT2G44670	AT2G44670	AT2G44670
AT2G21210	SAUR6	SMALL AUXIN UPREGULATED RNA 6 (SAUR6)
AT1G22770	GI	(FB);GIGANTEA (GI)
AT1G08250	ADT6	ARABIDOPSIS THALIANA AROGENATE DEHYDRATASE 6 (AtADT6);AROGENATE DEHYDRATASE 6 (ADT6)
AT3G15540	IAA19	INDOLE-3-ACETIC ACID INDUCIBLE 19 (IAA19);MASSUGU 2 (MSG2)
AT1G51090	ATHMAD1	(ATHMAD1);HEAVY METAL ASSOCIATED PROTEIN 9 (ATHMP09)
AT2G19650	AT2G19650	AT2G19650
AT3G49660	WDR5a	(AtWDR5a);HUMAN WDR5 (WD40 REPEAT) HOMOLOG A (WDR5a)
AT1G31240	AT1G31240	AT1G31240
AT4G27652	AT4G27652	AT4G27652
AT5G60900	RLK1	RECEPTOR-LIKE PROTEIN KINASE 1 (RLK1)
AT3G08870	LECRK-VI.1	L-TYPE LECTIN RECEPTOR KINASE VI.1 (LECRK-VI.1)
AT3G09520	EXO70H4	EXOCYST SUBUNIT EXO70 FAMILY PROTEIN H4 (EXO70H4);EXOCYST SUBUNIT EXO70 FAMILY PROTEIN H4 (ATEXO70H4)
